# Supplementary material for: Predicting the Impact of Deleterious Single‐Nucleotide Polymorphisms in the p47ING1a Isoform of Human ING1 Gene
Source: Genet Res (Camb). 2026 Jun 19;2026:2859448. doi: 10.1155/genr/2859448 (PMC13282558; doi:10.1155/genr/2859448)
Supplement: Supplementary file 1 — Supporting Information Supporting Table 1: Structural effect of 6 nsSNPs over p47ING1a protein using Project Hope. Supporting Table 2: Secondary structural properties of wild‐type and 6 mutant proteins. The secondary structure was evaluated by SOPMA and PSIPRED tools. Supporting Table 3: Structural quality assessment of the refined model generated by the GalaxyRefine tool, including GDT‐HA, RMSD, MolProbity, clash score, poor rotamers, and Ramachandran favored region. Supporting Table 4: RMSD value and TM‐score of 6 most damaging nsSNPs of ING1 protein using TM‐align. Supporting Table 5: Assessment of 11 missense mutations on the protein’s tertiary structure. Supporting Table 6: Predicted binding affinity changes upon mutation in the ING1 (PHD–H3K4me3) complex. Supporting Table 7: Impact of mutation‐induced changes on the protein–protein binding affinity. Supporting Table 8: Prediction of phosphorylation sites by NetPhos 3.1 and GPS 3.0. Supporting Table 9: Prediction of ubiquitylation site by BDM–PUB server. Supporting Table 10: Prediction of glycosylation sites by NetOGlyc 4.0 server. Supporting Table 11: Functional protein partners of ING1 predicted by STRING. Supporting Table 12: Interaction of ING1 with other genes and their network group. Supporting Material 1: Prediction result of 347 ING1 nsSNPs by 12 computational tools (PolyPhen‐2, Pmut, Mutation Assessor, fathmm, Condel, PROVEAN, SNPs&GO, Panther‐PSEP, PhD‐SNP, SIFT, SNAP, Meta‐SNP). [file GENR-2026-2859448-s001.zip]

Archive with 3 entries (3 files):
- Supplementary Material 1.xlsx
- Supplementary Table 10.xlsx
- Supplementary-Materials.docx
