# Supplementary material for: Predicting the Impact of Deleterious Single‐Nucleotide Polymorphisms in the p47ING1a Isoform of Human ING1 Gene
Source: Genet Res (Camb). 2026 Jun 19;2026:2859448. doi: 10.1155/genr/2859448 (PMC13282558; doi:10.1155/genr/2859448)
Supplement: Supplementary file 1 — Supporting Information Supporting Table 1: Structural effect of 6 nsSNPs over p47ING1a protein using Project Hope. Supporting Table 2: Secondary structural properties of wild‐type and 6 mutant proteins. The secondary structure was evaluated by SOPMA and PSIPRED tools. Supporting Table 3: Structural quality assessment of the refined model generated by the GalaxyRefine tool, including GDT‐HA, RMSD, MolProbity, clash score, poor rotamers, and Ramachandran favored region. Supporting Table 4: RMSD value and TM‐score of 6 most damaging nsSNPs of ING1 protein using TM‐align. Supporting Table 5: Assessment of 11 missense mutations on the protein’s tertiary structure. Supporting Table 6: Predicted binding affinity changes upon mutation in the ING1 (PHD–H3K4me3) complex. Supporting Table 7: Impact of mutation‐induced changes on the protein–protein binding affinity. Supporting Table 8: Prediction of phosphorylation sites by NetPhos 3.1 and GPS 3.0. Supporting Table 9: Prediction of ubiquitylation site by BDM–PUB server. Supporting Table 10: Prediction of glycosylation sites by NetOGlyc 4.0 server. Supporting Table 11: Functional protein partners of ING1 predicted by STRING. Supporting Table 12: Interaction of ING1 with other genes and their network group. Supporting Material 1: Prediction result of 347 ING1 nsSNPs by 12 computational tools (PolyPhen‐2, Pmut, Mutation Assessor, fathmm, Condel, PROVEAN, SNPs&GO, Panther‐PSEP, PhD‐SNP, SIFT, SNAP, Meta‐SNP). [file GENR-2026-2859448-s001.zip › Supplementary Material 1.xlsx]

## Sheet: Sheet1
				PolyPhen-2		Pmut		MutationAssessor		fathmm		Condel (cutoff=0.522003034901)		PROVEAN		SNPs & GO		Panther-PSEP		PhD-SNP		SIFT		SNAP		Meta-SNP
Serial no.	rs ID	NP IDs	Mutation	Prediction	Score	Prediction	Score	Functional Impact	FI Combined Score	Prediction	Score	Prediction	Score	Prediction (cutoff= -2.5)	Score	Prediction (If >0.5 then Disease)	probability	Prediction	Score	If >0.5 then Diseased	Score	If >0.05 then neutral	Score	If >0.5 then Diseased	Score	If >0.5 then Diseased	Score
1	rs121909250	NP_005528.4	C358S	Probably Damaging	1	Disease	0.90 (93%)	high	4.71	Damaging	-7.8	D	0.819425	Deleterious	-9.601	Disease	0.835	probably damaging	0.89	Disease	0.918	Disease	0	Disease	0.835	Disease	0.867
2	rs121909251	NP_005528.4	N359S	Probably Damaging	0.997	Disease	0.76 (88%)	medium	3.33	Tolerated	0.99	N	0.512146	Deleterious	-2.795	Neutral	0.322	probably damaging	0.57	Disease	0.54	Disease	0.03	Disease	0.695	Disease	0.688
3	rs121909252	NP_005528.4	A335D	Probably Damaging	0.999	Neutral	0.43 (85%)	medium	2.72	Tolerated	0.9	N	0.475171	Deleterious	-2.761	Neutral	0.12	probably damaging	0.57	Natural	0.299	Natural	0.07	Disease	0.605	Natural	0.26
4	rs7338333	NP_005528.4	R125Q	Possibly Damaging	0.663	Neutral	0.02 (99%)							Neutral	-0.065	Neutral	0.139			Disease	0.502			Disease	0.53	Neutral	0.466
5	rs56682720	NP_005528.4	S78C	Possibly Damaging	0.876	Neutral	0.09 (96%)	neutral	0	Tolerated	1.31	N	0.406805	Neutral	-0.198	Neutral	0.189	probably benign	0.19	Disease	0.75			Disease	0.6	Disease	0.6
6	rs78799989	NP_005528.4	G29A	Benign	0.206	Neutral	0.09 (96%)	neutral	0	Tolerated	0.42	N	0.460923	Neutral	-0.032	Neutral	0.404	probably benign	0.19	Disease	0.771	Disease	0	Disease	0.765	Disease	0.674
7	rs112716013	NP_005528.4	G58W	Benign	0.003	Neutral	0.09 (96%)	neutral	0	Tolerated	1.18	N	0.433111	Neutral	-0.413	Disease	0.696	probably benign	0.19	Disease	0.96	Disease	0	Disease	0.765	Disease	0.815
8	rs113686402	NP_005528.4	E48K	Benign	0.386	Neutral	0.16 (93%)	neutral	0	Tolerated	0.6	N	0.426959	Neutral	-0.023	Neutral	0.371	probably benign	0.19	Disease	0.865			Disease	0.555	Disease	0.631
9	rs113769970	NP_005528.4	Q296R	Possibly Damaging	0.48	Disease	0.60 (82%)	medium	2.885	Tolerated	1.01	N	0.466204	Neutral	-2.212	Neutral	0.023	probably damaging	0.74	Neutral	0.048	Neutral	0.17	Neutral	0.255	Neutral	0.104
10	rs138276642	NP_005528.4	E196D	Benign	0.024	Neutral	0.07 (97%)	neutral	0.18	Tolerated	0.84	N	0.420103	Neutral	0.032	Neutral	0.024	probably benign	0.19	Neutral	0.119	Neutral	0.14	Neutral	0.15	Neutral	0.129
11	rs138833737	NP_005528.4	E402D	Possibly Damaging	0.907	Neutral	0.19 (93%)	neutral	-0.57	Tolerated	0.94	N	0.382428	Neutral	0.92	Neutral	0.019	probably damaging	0.57	Neutral	0.124	Neutral	0.32	Neutral	0.455	Neutral	0.168
12	rs140003284	NP_005528.4	R247Q	Probably Damaging	0.999	Disease	0.78 (88%)	medium	2.42	Tolerated	1.03	N	0.51689	Deleterious	-3.351	Neutral	0.407	probably damaging	0.86	Disease	0.685	Disease	0.03	Disease	0.54	Disease	0.509
13	rs140897205	NP_005528.4	P319L	Probably Damaging	1	Disease	0.62 (83%)	medium	2.79	Damaging	-2.14	D	0.565578	Deleterious	-5.418	Neutral	0.096	probably damaging	0.74	Neutral	0.139	Disease	0	Disease	0.53	Neutral	0.255
14	rs142522461	NP_005528.4	A26P	Benign	0.01	Neutral	0.10 (96%)	neutral	0	Tolarated	0.53	N	0.457759	Neutral	-0.108	Neutral	0.432	probably benign	0.19	Disease	0.833	Disease	0	Disease	0.670	Disease	0.643
15	rs142623633	NP_005528.4	D312E	Benign	0.002	Neutral	0.11 (95%)	low	1.475	Tolarated	1.14	N	0.441612	Neutral	-1.065	Neutral	0.039	probably damaging	0.57	Neutral	0.103	Neutral	0.11	Neutral	0.22	Neutral	0.12
16	rs145017996	NP_005528.4	L80M	Probably Damaging	0.999	Neutral	0.03 (98%)	neutral	0	Tolarated	1.26	N	0.408199	Neutral	0.06	Neutral	0.133	probably benign	0.19	Disease	0.544			Neutral	0.350	Neutral	0.478
17	rs146329830	NP_005528.4	P90Q	Probably Damaging	0.98	Neutral	0.07 (97%)	neutral	0	Tolarated	0.46	N	0.449764	Neutral	-0.111	Neutral	0.214	probably benign	0.19	Disease	0.751	Disease	0	Disease	0.565	Disease	0.599
18	rs147801048	NP_005528.4	D286E	Benign	0	Neutral	0.01 (99%)	neutral	-0.955	Tolarated	1.1	N	0.360215	Neutral	0.672	Neutral	0.01	probably benign	0.02	Neutral	0.03	Neutral	0.64	Neutral	0.2	Neutral	0.101
19	rs147836760	NP_005528.4	V47M	Benign	0.372	Neutral	0.17 (93%)	neutral	0	Tolarated	0.53	N	0.42849	Neutral	0.005	Neutral	0.125	probably benign	0.19	Disease	0.641	Neutral	0.06	Disease	0.535	Disease	0.538
20	rs148449737	NP_005528.4	Q233E	Benign	0.394	Disease	0.79 (89%)	medium	2.83	Tolarated	0.68	N	0.492949	Neutral	-2.46	Neutral	0.299	probably damaging	0.85	Disease	0.531	Disease	0.02	Neutral	0.365	Neutral	0.483
21	rs148784619	NP_937862.1	Q9H	Benign	0
22	rs149847710	NP_005528.4	P277S	Benign	0.002	Neutral	0.04 (98%)	neutral	-1.905	Tolarated	1.04	N	0.321226	Neutral	-0.333	Neutral	0.014	probably benign	0.19	Neutral	0.054	Neutral	0.72	Neutral	0.19	Neutral	0.113
23	rs150339955	NP_005528.4	W72R	Benign	0.002	Neutral	0.14 (94%)	neutral	0	Tolarated	1.45	N	0.3874	Neutral	0.032	Neutral	0.265	probably benign	0.19	Disease	0.791	Neutral	0.74	Disease	0.555	Disease	0.606
24	rs190068917	NP_937860.1	M1T	Possibly Damaging	0.932	Neutral	0.12 (95%)			Tolarated	0.75	N	0.359636	Neutral	-1.118	Neutral	0.113	probably damaging	0.89	Neutral	0.324			Disease	0.505	Neutral	0.138
25	rs199882236	NP_005528.4	A133D	Probably Damaging	0.997	Neutral	0.08 (96%)	neutral	0	Tolarated	0.54	N	0.447635	Neutral	0.011	Neutral	0.322	probably damaging	0.57	Disease	0.85			Disease	0.52	Disease	0.655
26	rs200198352	NP_005528.4	R107P	Probably Damaging	0.986	Neutral	0.07 (96%)	neutral	0	Tolarated	0.51	N	0.448445	Neutral	-0.526	Neutral	0.463	probably benign	0.19	Disease	0.826			Disease	0.58	Disease	0.625
27	rs200368063	NP_005528.4	C6W	Probably Damaging	1	Neutral	0.26 (91%)	neutral	0	Tolarated	0.51	N	0.458382	Neutral	0.073	Disease	0.601	probably benign	0.19	Disease	0.824	Disease	0	Disease	0.745	Disease	0.675
28	rs200535822	NP_005528.4	N55K	Benign	0.31	Neutral	0.08 (96%)	neutral	0	Tolarated	1.14	N	0.434423	Neutral	-0.284	Neutral	0.478	probably benign	0.19	Disease	0.889	Disease	0	Disease	0.680	Disease	0.67
29	rs200707332	NP_005528.4	S10F	Benign	0.001	Neutral	0.09 (96%)	neutral	0	Tolarated	0.57	N	0.456611	Neutral	-0.379	Neutral	0.386	probably benign	0.19	Disease	0.810	Disease	0	Disease	0.66	Disease	0.628
30	rs200845497	NP_005528.4	S94W	Probably Damaging	0.991	Neutral	0.17 (93%)	neutral	0	Tolarated	0.55	N	0.428151	Neutral	-0.934	Neutral	0.134	probably benign	0.19	Disease	0.594	Disease	0	Disease	0.645	Disease	0.555
31	rs201182096	NP_005528.4	R162P	Possibly Damaging	0.945	Neutral	0.27 (90%)	neutral	0	Tolarated	0.51	N	0.428938	Neutral	-0.218	Neutral	0.271	probably benign	0.02	Disease	0.679	Disease	0.02	Disease	0.52	Disease	0.543
32	rs201294272	NP_005528.4	A17P	Benign	0.004	Neutral	0.07 (96%)	neutral	0	Tolarated	0.53	N	0.457759	Neutral	-0.149	Neutral	0.248	probably benign	0.19	Disease	0.709	Disease	0	Disease	0.610	Disease	0.596
33	rs201360830	NP_005528.4	R44S	Possibly Damaging	0.557	Neutral	0.04 (98%)	neutral	0	Tolarated	0.55	N	0.457324	Deleterious	-3.893	Neutral	0.411	probably benign	0.19	Disease	0.782	Disease	0	Disease	0.725	Disease	0.633
34	rs201490185	NP_005528.4	R245S	Possibly Damaging	0.834	Neutral	0.38 (87%)	medium	3.005	Tolarated	1	N	0.490072	Neutral	0.2	Neutral	0.416	probably damaging	0.85	Disease	0.709	Disease	0	Disease	0.610	Disease	0.596
35	rs201726807	NP_005528.4	F41L	Benign	0	Neutral	0.07 (97%)	neutral	0	Tolarated	0.71	N	0.404481	Neutral	0.474	Neutral	0.234	probably benign	0.19	Disease	0.766	Neutral	0.58	Neutral	0.455	Disease	0.57
36	rs367836624	NP_005528.4	S307N	Benign	0	Neutral	0.03 (98%)	neutral	-1.75	Tolarated	0.94	N	0.315318	Neutral	-1.33	Neutral	0.012	probably benign	0.19	Neutral	0.049	Neutral	0.65	Neutral	0.175	Neutral	0.097
37	rs368016398	NP_005528.4	R418K	Probably Damaging	1	Disease	0.65 (84%)	low	1.005	Tolarated	0.81	N	0.463151	Neutral	-1.589	Neutral	0.04	probably damaging	0.74	Neutral	0.059	Disease	0.03	Neutral	0.445	Neutral	0.126
38	rs370587007	NP_005528.4	A419V	Probably Damaging	0.995	Neutral	0.20 (92%)	low	1.67	Tolarated	0.81	N	0.461817	Neutral	0.022	Neutral	0.047	probably damaging	0.5	Neutral	0.226	Disease	0	Disease	0.51	Neutral	0.225
39	rs370758745	NP_005528.4	P89L	Possibly Damaging	0.728	Neutral	0.10 (95%)	neutral	0	Tolarated	1.46	N	0.416635	Neutral	-0.399	Neutral	0.233	probably benign	0.19	Disease	0.733	Neutral	0.15	Neutral	0.465	Neutral	0.488
40	rs371110132	NP_005528.4	S59W	Probably Damaging	0.997	Neutral	0.09 (96%)	neutral	0	Tolarated	1.42	N	0.424559	Neutral	-0.99	Disease	0.517	probably benign	0.19	Disease	0.934	Disease	0	Disease	0.755	Disease	0.792
41	rs372262720	NP_005528.4	H311N	Probably Damaging	0.993	Neutral	0.19 (93%)	medium	2.44	Tolarated	1.03	N	0.434715	Neutral	0.14	Neutral	0.058	probably damaging	0.57	Neutral	0.125	Neutral	0.1	Neutral	0.335	Neutral	0.157
42	rs372657508	NP_005528.4	G49S	Benign	0.02	Neutral	0.16 (94%)	neutral	0	Tolarated	0.4	N	0.461472	Deleterious	-4.166	Neutral	0.287	probably benign	0.02	Disease	0.746	Disease	0	Disease	0.53	Disease	0.549
43	rs373692673	NP_005528.4	R302C	Probably Damaging	1	Disease	0.84 (90%)	medium	2.78	Tolarated	0.93	N	0.472846	Neutral	-1.375	Neutral	0.19	probably damaging	0.57	Neutral	0.488	Disease	0	Disease	0.65	Disease	0.645
44	rs373860953	NP_005528.4	Q284H	Probably Damaging	0.991	Neutral	0.18 (93%)	medium	2.2	Tolarated	1	N	0.4371	Neutral	-0.457	Neutral	0.015	probably damaging	0.57	Neutral	0.067	Disease	0.04	Neutral	0.345	Neutral	0.141
45	rs376329649	NP_005528.4	R137L	Benign	0.01	Neutral	0.05 (97%)	neutral	0	Tolarated	0.54	N	0.45747	Neutral	-1.375	Disease	0.558	probably benign	0.02	Disease	0.892			Disease	0.575	Disease	0.655
46	rs376816952	NP_005528.4	A337V	Probably Damaging	0.999	Neutral	0.36 (87%)	medium	2.4	Tolarated	0.88	N	0.445477	Neutral	-0.022	Neutral	0.015	probably damaging	0.57	Natural	0.039	Natural	0.08	Neutral	0.34	Natural	0.104
47	rs529446573	NP_005528.4	V122M	Possibly Damaging	0.799	Neutral	0.15 (94%)	neutral	0	Tolarated	0.53	N	0.42849	Neutral	-0.144	Neutral	0.058	probably benign	0.19	Neutral	0.391			Neutral	0.395	Neutral	0.206
48	rs531217733	NP_005528.4	F139L	Benign	0	Neutral	0.12 (95%)	neutral	0	Tolarated	0.71	N	0.424341	Neutral	0.575	Neutral	0.305	probably benign	0.02	Disease	0.814			Neutral	0.275	Disease	0.628
49	rs533552769	NP_005528.4	P129A	Benign	0.005	Neutral	0.03 (98%)	neutral	0	Tolarated	0.53	N	0.42849	Neutral	-0.402	Neutral	0.11	probably benign	0.19	Disease	0.52			Disease	0.505	Neutral	0.477
50	rs536336261	NP_005528.4	A283V	Benign	0.053	Neutral	0.08 (96%)	neutral	0.145	Tolarated	0.97	N	0.42042	Neutral	-0.917	Neutral	0.018	probably benign	0.19	Neutral	0.058	Disease	0.05	Neutral	0.44	Neutral	0.102
51	rs540953691	NP_005528.4	D313E	Possibly Damaging	0.678	Neutral	0.15 (94%)	low	1.035	Tolarated	1.02	N	0.464706	Neutral	0.096	Neutral	0.056	probably damaging	0.57	Neutral	0.144	Neutral	0.09	Neutral	0.22	Neutral	0.168
52	rs549585610	NP_005528.4	T28S	Benign	0.032	Neutral	0.09 (96%)	neutral	0	Tolarated	0.71	N	0.452066	Neutral	-0.846	Neutral	0.327	probably benign	0.19	Disease	0.738	Disease	0	Disease	0.66	Disease	0.606
53	rs551811966	NP_005528.4	L130F	Benign	0.002	Neutral	0.05 (97%)	neutral	0	Tolarated	0.44	N	0.430471	Neutral	0.007	Neutral	0.13	probably damaging	0.57	Disease	0.565			Neutral	0.295	Neutral	0.471
54	rs554816174	NP_005528.4	R51Q	Probably Damaging	1	Neutral	0.02 (98%)	neutral	0	Tolarated	0.55	N	0.447497	Neutral	-0.224	Disease	0.506	probably benign	0.02	Disease	0.854	Disease	0	Disease	0.59	Disease	0.655
55	rs562172784	NP_005528.4	H115Y	Benign	0.011	Neutral	0.09 (96%)	neutral	0	Tolarated	0.67	N	0.443981	Neutral	-1.482	Neutral	0.171	probably benign	0.19	Disease	0.622			Neutral	0.45	Neutral	0.475
56	rs563266503	NP_005528.4	A341V	Possibly Damaging	0.839	Neutral	0.12 (95%)	low	1.335	Tolarated	0.95	N	0.440005	Neutral	0.361	Neutral	0.021	probably damaging	0.57			Neutral	0.09	Neutral	0.315	Neutral	0.123
57	rs565753031	NP_005528.4	R183C	Benign	0.001	Neutral	0.17 (93%)	low	0.895	Tolarated	0.71	N	0.424341	Neutral	-0.119	Neutral	0.249	probably benign	0.02	Disease	0.727	Disease	0	Disease	0.67	Disease	0.609
58	rs566251972	NP_005528.4	A19V	Benign	0.142	Neutral	0.08 (96%)	neutral	0	Tolarated	0.59	N	0.446296	Neutral	-0.378	Neutral	0.138	probably benign	0.19	Disease	0.542	Disease	0.020	Natural	0.480	Natural	0.466
59	rs570284846	NP_005528.4	G136R	Possibly Damaging	0.946	Neutral	0.08 (96%)	neutral	0	Tolarated	0.34	N	0.463067	Deleterious	-2.86	Disease	0.642	probably damaging	0.57	Disease	0.91			Disease	0.745	Disease	0.724
60	rs571631960	NP_005528.4	Q225R	Probably Damaging	0.998	Disease	0.72 (86%)	medium	3.255	Tolarated	0.75	D	0.540628	Neutral	-0.458	Neutral	0.482	probably damaging	0.85	Neutral	0.476	Disease	0.04	Neutral	0.44	Disease	0.504
61	rs745473443	NP_005528.4	S109F	Benign	0.001	Neutral	0.04 (98%)	neutral	0	Tolarated	0.57	N	0.427647	Neutral	-0.101	Neutral	0.101	probably benign	0.19	Disease	0.540			Disease	0.515	Natural	0.477
62	rs745508131	NP_005528.4	R81W	Probably Damaging	0.996	Neutral	0.09 (96%)	neutral	0	Tolarated	1.56	N	0.399099	Neutral	-0.371	Neutral	0.263	probably benign	0.19	Disease	0.727			Disease	0.635	Disease	0.56
63	rs745782710	NP_005528.4	Q284P	Benign	0.016	Neutral	0.11 (95%)	low	1.5	Tolarated	0.99	N	0.437364	Neutral	-0.458	Neutral	0.05	probably damaging	0.57	Neutral	0.22	Disease	0.05	Neutral	0.415	Neutral	0.191
64	rs746330040	NP_005528.4	G46R	Benign	0.308	Neutral	0.09 (96%)	neutral	0	Tolarated	0.34	N	0.452615	Neutral	-0.17	Neutral	0.496	probably benign	0.19	Disease	0.888	Disease	0	Disease	0.740	Disease	0.71
65	rs747608643	NP_005528.4	G61S	Probably Damaging	0.998	Neutral	0.03 (98%)	neutral	0	Tolarated	1.12	N	0.435054	Neutral	0.228	Disease	0.51	probably benign	0.19	Disease	0.885	Disease	0	Disease	0.635	Disease	0.662
66	rs748051041	NP_005528.4	L127V	Benign	0.072	Neutral	0.07 (97%)	neutral	0	Tolarated	0.53	N	0.42849	Neutral	1.535	Neutral	0.079	probably benign	0.19	Neutral	0.396			Neutral	0.3	Neutral	0.171
67	rs748567319	NP_005528.4	P163L	Benign	0	Neutral	0.04 (98%)	neutral	0	Tolarated	0.48	N	0.449281	Neutral	0.45	Neutral	0.021	probably benign	0.02	Neutral	0.122	Neutral	0.63	Neutral	0.41	Neutral	0.064
68	rs748597250	NP_005528.4	R179Q	Benign	0.003	Neutral	0.08 (96%)	neutral	0.345	Tolarated	0.73	N	0.423801	Neutral	-0.402	Neutral	0.077	probably benign	0.02	Neutral	0.091	Disease	0.01	Neutral	0.415	Neutral	0.106
69	rs748721285	NP_005528.4	W72C	Probably Damaging	0.99	Neutral	0.09 (96%)	neutral	0	Tolarated	1.55	N	0.399614	Neutral	-0.125	Neutral	0.317	probably benign	0.19	Disease	0.849	Neutral	0.070	Disease	0.74	Disease	0.689
70	rs748845044	NP_005528.4	A79T	Benign	0.013	Neutral	0.08 (96%)	neutral	0	Tolarated	1.29	N	0.407324	Neutral	0.066	Neutral	0.146	probably benign	0.19	Disease	0.683			Neutral	0.35	Neutral	0.481
71	rs749714927	NP_005528.4	I27V	Benign	0	Neutral	0.03 (98%)	neutral	0	Tolarated	0.76	N	0.390157	Neutral	0.163	Neutral	0.033	probably benign	0.19	Neutral	0.111	Neutral	0.570	Neutral	0.33	Neutral	0.061
72	rs750253750	NP_005528.4	S10P	Benign	0.002	Neutral	0.06 (97%)	neutral	0	Tolarated	0.58	N	0.456465	Neutral	0.069	Neutral	0.473	probably benign	0.19	Disease	0.804	Disease	0.000	Disease	0.655	Disease	0.624
73	rs750498729	NP_005528.4	S175Y	Benign	0.001	Disease	0.51 (79%)	neutral	0	Tolarated	0.53	N	0.42849	Deleterious	-3.268	Neutral	0.238	probably damaging	0.85	Neutral	0.432	Disease	0.01	Neutral	0.445	Neutral	0.214
74	rs750797494	NP_005528.4	R292H	Probably Damaging	1	Neutral	0.49 (83%)	medium	2.9	Tolarated	0.92	N	0.473711	Neutral	-2.092	Neutral	0.161	probably damaging	0.85	Neutral	0.295	Disease	0.02	Neutral	0.355	Neutral	0.416
75	rs750894946	NP_005528.4	N268H	Benign	0.002	Neutral	0.07 (97%)	neutral	0.51	Tolarated	0.96	N	0.417163	Neutral	-0.208	Neutral	0.028	probably benign	0.19	Neutral	0.095	Neutral	0.51	Neutral	0.255	Neutral	0.136
76	rs751432826	NP_005528.4	R35C	Probably Damaging	1	Neutral	0.09 (96%)	neutral	0	Tolarated	0.49	N	0.458831	Neutral	-1.186	Disease	0.705	probably benign	0.19	Disease	0.906	Disease	0	Disease	0.825	Disease	0.796
77	rs751581279	NP_005528.4	G207R	Probably Damaging	0.979	Neutral	0.16 (94%)	low	1.78	Tolarated	0.94	N	0.453298	Neutral	-0.305	Neutral	0.08	probably benign	0.19					Disease	0.585	Neutral	0.289
78	rs751627484	NP_005528.4	D20G	Benign	0	Neutral	0.05 (97%)	neutral	0	Tolarated	0.49	N	0.448852	Neutral	-0.06	Neutral	0.196	probably benign	0.19	Disease	0.698	Disease	0	Disease	0.535	Disease	0.557
79	rs752048596	NP_005528.4	S77P	Benign	0.002	Neutral	0.08 (96%)	neutral	0	Tolarated	1.17	N	0.410593	Deleterious	-6.505	Neutral	0.339	probably benign	0.19	Disease	0.785	Disease	0	Disease	0.635	Disease	0.624
80	rs752202339	NP_005528.4	R295W	Probably Damaging	1	Disease	0.75 (87%)	medium	2.915	Tolarated	0.91	N	0.473942	Neutral	1.237	Neutral	0.169	probably damaging	0.85	Disease	0.509	Disease	0	Disease	0.6	Disease	0.632
81	rs752339734	NP_937862.1	I23V	Benign	0.041
82	rs752535715	NP_005528.4	R153W	Benign	0.001	Neutral	0.10 (96%)	neutral	0	Tolerated	0.49	N	0.448852	Neutral	1.237	Neutral	0.414	probably benign	0.19	Disease	0.834	Disease	0	Disease	0.695	Disease	0.641
83	rs752586956	NP_005528.4	F135S	Benign	0.001	Neutral	0.08 (96%)	neutral	0	Tolerated	0.56	N	0.4279	Neutral	0.344	Neutral	0.329	probably benign	0.19	Disease	0.841			Neutral	0.495	Disease	0.664
84	rs752861952	NP_005528.4	L37R	Probably Damaging	0.983	Neutral	0.08 (96%)	neutral	0	Tolerated	0.42	N	0.460923	Neutral	-0.239	Disease	0.671	probably benign	0.19	Disease	0.918	Disease	0	Disease	0.77	Disease	0.731
85	rs753613951	NP_937862.1	F28L	Benign	0.001
86	rs753666149	NP_005528.4	G154D	Possibly Damaging	0.761	Neutral	0.06 (97%)	neutral	0	Tolerated	0.36	N	0.452285	Neutral	0.451	Neutral	0.263	probably benign	0.19	Disease	0.745	Disease	0	Disease	0.67	Disease	0.562
87	rs753706072	NP_005528.4	A173T	Possibly Damaging	0.879	Neutral	0.18 (93%	neutral	0.69	Tolerated	0.55	N	0.428151	Neutral	0.193	Neutral	0.075	probably benign	0.02	Neutral	0.292	Disease	0	Neutral	0.490	Neutral	0.175
88	rs754302199	NP_005528.4	V217L	Benign	0.003	Neutral	0.04 (98%)	neutral	-1.04	Tolerated	0.79	N	0.393651	Neutral	0.138	Neutral	0.018	probably benign	0.19	Neutral	0.117	Neutral	0.25	Neutral	0.165	Neutral	0.138
89	rs754505804	NP_937862.1	D21E	Probably Damaging	0.992
90	rs754956901	NP_005528.4	K398R	Possibly Damaging	0.687	Neutral	0.18 (93%)	neutral	-0.04	Damaging	-1.92	N	0.459379	Neutral	-1.963	Neutral	0.05	possibly damaging	0.5	Natural	0.127	Natural	0.13	Natural	0.48	Natural	0.242
91	rs754963890	NP_005528.4	C36Y	Probably Damaging	0.965	Neutral	0.09 (96%)	neutral	0	Tolerated	0.53	N	0.457759	Neutral	-0.124	Disease	0.834	probably benign	0.19	Disease	0.942	Disease	0	Disease	0.725	Disease	0.806
92	rs755119465	NP_005528.4	G23R	Probably Damaging	1	Neutral	0.18 (93%)	neutral	0	Tolerated	0.34	N	0.463067	Neutral	-0.676	Neutral	0.432	probably benign	0.19	Disease	0.810	Disease	0	Disease	0.73	Disease	0.673
93	rs755798470	NP_005528.4	R153P	Benign	0	Neutral	0.07 (97%)	neutral	0	Tolerated	0.51	N	0.448445	Neutral	-0.165	Disease	0.545	probably benign	0.19	Disease	0.884	Disease	0	Disease	0.67	Disease	0.661
94	rs755851017	NP_937862.1	S25Y	Probably Damaging	0.997	Neutral	0.09 (96%)	neutral	0	Tolerated	0.57			Neutral	-0.166	Neutral	0.242	probably benign	0.19	Disease	0.768	Disease	0.02	Disease	0.665	Disease	0.592
95	rs756432238	NP_005528.4	H215Q	Benign	0.244	Neutral	0.13 (94%)	low	1.12	Tolerated	1.02	N	0.420742	Neutral	0.115	Neutral	0.026	possibly damaging	0.5	Neutral	0.1	Neutral	0.18	Neutral	0.22	Neutral	0.115
96	rs756434139	NP_005528.4	G138V	Possibly Damaging	0.95	Neutral	0.07 (96%)	neutral	0	Tolerated	0.35	N	0.432177	Neutral	-0.01	Neutral	0.447	probably benign	0.02	Disease	0.857			Disease	0.585	Disease	0.641
97	rs756633978	NP_005528.4	P124H	Probably Damaging	0.972	Neutral	0.07 (97%)	neutral	0	Tolerated	0.44	N	0.45034	Neutral	-0.219	Neutral	0.122	probably benign	0.19	Disease	0.667			Disease	0.505	Disease	0.507
98	rs756920289	NP_005528.4	K330N	Probably Damaging	0.999	Disease	0.77 (88%)	medium	2.915	Tolerated	0.86	N	0.478653	Deleterious	-3.012	Neutral	0.026	probably damaging	0.74	Natural	0.081	Disease	0.02	Natural	0.485	Natural	0.176
99	rs757577374	NP_005528.4	A266E	Possibly Damaging	0.657	Neutral	0.07 (97%)	neutral	0	Tolerated	0.91	N	0.387331	Neutral	0.126	Neutral	0.037	probably benign	0.19	Neutral	0.146	Neutral	0.32	Neutral	0.485	Neutral	0.153
100	rs757625629	NP_005528.4	S42L	Benign	0.022	Neutral	0.10 (95%)	neutral	0	Tolerated	0.6	N	0.426959	Neutral	-0.025	Neutral	0.229	probably benign	0.19	Disease	0.781	Disease	0	Disease	0.655	Disease	0.594
101	rs757669390	NP_005528.4	A143T	Benign	0	Neutral	0.06 (97%)	neutral	0	Tolerated	0.59	N	0.427183	Neutral	-0.223	Neutral	0.304	probably benign	0.02	Disease	0.787			Neutral	0.195	Disease	0.569
102	rs758020543	NP_005528.4	R110C	Benign	0.001	Neutral	0.09 (96%)	neutral	0	Tolerated	0.49	N	0.448852	Neutral	-0.343	Neutral	0.263	probably benign	0.19	Disease	0.719			Disease	0.54	Disease	0.576
103	rs758157180	NP_005528.4	N387S	Benign	0.28	Neutral	0.16 (94%)	neutral	-1.21	Tolerated	0.9	N	0.354439	Neutral	-0.481	Neutral	0.067	probably damaging	0.57	Natural	0.135	Natural	0.24	Natural	0.275	Natural	0.255
104	rs758208164	NP_005528.4	K334R	POSSIBLY DAMAGING	0.89	Neutral	0.21 (92%)	medium	2.9	Tolerated	0.89	N	0.47597	Neutral	-1.921	Neutral	0.008	probably damaging	0.57	Natural	0.021	Disease	0.04	Natural	0.285	Natural	0.129
105	rs758813445	NP_005528.4	L60F	Possibly Damaging	0.924	Neutral	0.08 (96%)	neutral	0	Tolerated	1.2	N	0.4098	Neutral	-0.125	Neutral	0.198	probably benign	0.19	Disease	0.75	Neutral	0.150	Disease	0.550	Disease	0.567
106	rs758860618	NP_005528.4	N268S	Benign	0.023	Neutral	0.06 (97%)	neutral	0.51	Tolerated	1	N	0.445704	Neutral	-1.053	Neutral	0.018	probably benign	0.19	Neutral	0.056	Neutral	0.28	Neutral	0.24	Neutral	0.095
107	rs758864225	NP_005528.4	G74R	Probably Damaging	1	Neutral	0.12 (95%)	neutral	0	Tolerated	1.01	N	0.431734	Neutral	-0.616	Neutral	0.342	probably benign	0.19	Disease	0.767	Disease	0	Disease	0.745	Disease	0.671
108	rs758921732	NP_005528.4	S293L	Probably Damaging	1	Disease	0.64 (84%)	medium	2.615	Tolerated	0.97	N	0.439919	Deleterious	-3.112	Neutral	0.022	probably damaging	0.57	Neutral	0.114	Disease	0.01	Neutral	0.5	Neutral	0.201
109	rs759181371	NP_005528.4	A167D	Benign	0.114	Neutral	0.06 (97%)	neutral	0	Tolerated	0.54	N	0.447635	Neutral	-1.041	Neutral	0.184	probably benign	0.02	Disease	0.644	Disease	0.03	Disease	0.615	Disease	0.59
110	rs759235525	NP_005528.4	A150P	Benign	0	Neutral	0.08 (96%)	neutral	0	Tolerated	0.53	N	0.447893	Neutral	-0.215	Neutral	0.275	probably benign	0.19	Disease	0.776	Disease	0	Disease	0.54	Disease	0.625
111	rs759432527	NP_005528.4	R70G	Benign	0.002	Neutral	0.05 (97%)	neutral	0	Tolerated	1.59	N	0.398066	Neutral	0.133	Neutral	0.273	probably benign	0.19	Disease	0.664	Disease	0.03	Disease	0.715	Disease	0.62
112	rs759591754	NP_005528.4	A208T	Benign	0.014	Neutral	0.07 (96%)	neutral	0	Tolerated	0.91	N	0.453783	Neutral	-0.404	Neutral	0.019	probably benign	0.19	Neutral	0.095	Neutral	0.11	Neutral	0.19	Neutral	0.112
113	rs759960582	NP_005528.4	Y420S	Probably Damaging	1	Disease	0.55 (81%)	neutral	0.635	Tolerated	0.03	N	0.494082	Neutral	-1.717	Neutral	0.094	probably damaging	0.57	Neutral	0.465	Disease	0	Disease	0.585	Neutral	0.341
114	rs760064895	NP_005528.4	P319S	Probably Damaging	1	Neutral	0.47 (84%)	medium	2.095	Damaging	-2.12	D	0.566103	Deleterious	-3.326	Neutral	0.038	probably damaging	0.74	Neutral	0.106	Disease	0.04	Neutral	0.39	Neutral	0.174
115	rs760396911	NP_005528.4	Q170H	Benign	0.441	Neutral	0.07 (97%)	neutral	0	Tolerated	0.66	N	0.425428	Neutral	-0.082	Neutral	0.056	probably benign	0.02	Neutral	0.247	Disease	0	Disease	0.58	Neutral	0.151
116	rs760957066	NP_005528.4	E261D	Benign	0.062	Neutral	0.11 (95%)	neutral	0.035	Tolerated	0.91	N	0.432555	Neutral	-0.626	Neutral	0.033	probably benign	0.19	Neutral	0.186	Neutral	0.12	Neutral	0.19	Neutral	0.215
117	rs761006274	NP_005528.4	P146S	Benign	0.003	Neutral	0.05 (98%)	neutral	0	Tolerated	0.51	N	0.448445	Neutral	0.622	Neutral	0.478	probably benign	0.19	Disease	0.893	Disease	0.05	Disease	0.52	Disease	0.659
118	rs761142165	NP_005528.4	P132Q	Benign	0	Neutral	0.09 (96%	neutral	0	Tolerated	0.46	N	0.459866	Neutral	-0.501	Neutral	0.199	probably damaging	0.57	Disease	0.737			Neutral	0.410	Neutral	0.494
119	rs761159633	NP_005528.4	E373A	Probably Damaging	0.981	Disease	0.54 (80%)	low	1.765	Tolerated	0.72	N	0.476916	Deleterious	-3.587	Neutral	0.118	probably damaging	0.57	Natural	0.31	Disease	0.1	Disease	0.635	Natural	0.455
120	rs761335557	NP_005528.4	M30K	Benign	0.009	Neutral	0.08 (96%)	neutral	0	Tolerated	0.75	N	0.423269	Neutral	-0.02	Disease	0.519	probably benign	0.19	Disease	0.91	Disease	0.01	Disease	0.795	Disease	0.759
121	rs761468819	NP_005528.4	E196G	Probably Damaging	0.974	Neutral	0.22 (92%)	medium	2.505	Tolerated	0.78	N	0.4584	Deleterious	-3.629	Neutral	0.167	probably benign	0.19	Neutral	0.498	Disease	0	Disease	0.54	Disease	0.662
122	rs761965051	NP_005528.4	S290T	Benign	0.029	Neutral	0.07 (96%)	neutral	0.11	Tolerated	0.94	N	0.4351	Neutral	-0.743	Neutral	0.01	probably benign	0.19	Neutral	0.057	Neutral	0.17	Neutral	0.17	Neutral	0.098
123	rs762064751	NP_005528.4	D313N	Probably Damaging	0.999	Neutral	0.41 (86%)	medium	2.62	Tolerated	0.97	N	0.470254	Neutral	-1.448	Neutral	0.072	probably damaging	0.57	Neutral	0.177	Neutral	0.06	Neutral	0.25	Neutral	0.172
124	rs762395372	NP_005528.4	G147D	Possibly Damaging	0.84	Neutral	0.33 (88%)	neutral	0	Tolerated	0.36	N	0.432057	Neutral	0.168	Disease	0.667	probably benign	0.19	Disease	0.913	Neutral	0.05	Disease	0.54	Disease	0.656
125	rs763183051	NP_937860.1	E2K	Benign	0.001
126	rs763202382	NP_005528.4	W120R	Benign	0	Neutral	0.07 (97%)	neutral	0	Tolerated	0.52	N	0.407784	Neutral	-0.026	Neutral	0.118	probably benign	0.02	Disease	0.631			Disease	0.67	Disease	0.598
127	rs763514110	NP_005528.4	S2F	Benign	0.001	Neutral	0.35 (88%)	neutral	0	Tolerated	0.57	N	0.446867	Neutral	-0.181	Neutral	0.123	probably benign	0.19	Neutral	0.379			Disease	0.595	Neutral	0.172
128	rs763755587	NP_005528.4	Q172L	Benign	0.119	Neutral	0.08 (96%)	neutral	0	Tolerated	0.79	N	0.453076	Neutral	-0.706	Neutral	0.227	probably benign	0.02	Disease	0.512	Neutral	0.05	Neutral	0.34	Neutral	0.435
129	rs764386790	NP_937862.1	H11R	Benign	0.442
130	rs764896470	NP_005528.4	P7S	Probably Damaging	1	Neutral	0.28 (90%)	neutral	0	Tolerated	0.51	N	0.458382	Neutral	-0.535	Neutral	0.304	probably benign	0.19	Disease	0.712	Disease	0	Disease	0.675	Disease	0.603
131	rs764983653	NP_005528.4	G31C	Probably Damaging	0.99	Neutral	0.04 (98%)	neutral	0	Tolerated	0.32	N	0.463582	Neutral	-0.006	Disease	0.61	probably benign	0.19	Disease	0.907	Disease	0	Disease	0.76	Disease	0.728
132	rs765219360	NP_005528.4	A173D	Probably Damaging	0.962	Neutral	0.22 (92%)	neutral	0.69	Tolerated	0.51	N	0.428938	Neutral	0.341	Neutral	0.441	probably benign	0.02	Disease	0.691	Disease	0	Disease	0.625	Disease	0.655
133	rs765558646	NP_937860.1	M1I	Benign	0.001	Neutral	0.24 (91%)			Tolerated	0.84	N	0.356222	Neutral	-0.08	Neutral	0.09	probably damaging	0.89	Neutral	0.218			Neutral	0.360	Neutral	0.127
134	rs765598475	NP_005528.4	R292C	Probably Damaging	1	Disease	0.82 (90%)	medium	2.9	Tolerated	0.9	N	0.475171	Deleterious	-5.063	Neutral	0.266	probably damaging	0.85	Neutral	0.46	Disease	0	Disease	0.61	Disease	0.627
135	rs765607573	NP_005528.4	G73V	Probably Damaging	0.979	Neutral	0.09 (96%)	neutral	0	Tolerated	1.21	N	0.424852	Neutral	-0.07	Neutral	0.331	probably benign	0.19	Disease	0.787	Disease	0	Disease	0.73	Disease	0.668
136	rs765918539	NP_005528.4	A133S	Probably Damaging	0.964	Neutral	0.05 (97%)	neutral	0	Tolerated	0.62	N	0.44543	Neutral	-0.429	Neutral	0.212	probably damaging	0.57	Disease	0.721			Neutral	0.255	Neutral	0.475
137	rs766391738	NP_005528.4	R203C	Probably Damaging	1	Neutral	0.37 (87%)	medium	2.595	Tolerated	0.79	N	0.472172	Deleterious	-4.457	Neutral	0.398	probably damaging	0.57	Disease	0.58	Disease	0	Disease	0.615	Disease	0.696
138	rs766718834	NP_005528.4	K93E	Benign	0.008	Neutral	0.03 (98%)	neutral	0	Tolerated	0.6	N	0.426959	Neutral	-0.015	Neutral	0.152	probably benign	0.19	Disease	0.614	Disease	0	Disease	0.625	Disease	0.566
139	rs767137134	NP_005528.4	R168P	Benign	0.031	Neutral	0.25 (91%)	neutral	0	Tolerated	0.51	N	0.428938	Neutral	0.173	Neutral	0.253	probably benign	0.02	Disease	0.68	Neutral	0.29	Disease	0.565	Disease	0.653
140	rs767335416	NP_005528.4	A150G	Benign	0.012	Neutral	0.04 (98%)	neutral	0	Tolerated	0.57	N	0.446867	Neutral	-0.003	Neutral	0.13	probably benign	0.19	Disease	0.541	Neutral	0.560	Neutral	0.185	Neutral	0.465
141	rs767538463	NP_005528.4	N55Y	Probably Damaging	0.997	Neutral	0.04 (98%)	neutral	0	Tolerated	1.14	N	0.434423	Neutral	-0.205	Neutral	0.443	probably benign	0.19	Disease	0.893	Disease	0	Disease	0.725	Disease	0.718
142	rs767589544	NP_937862.1	V253M	Possibly Damaging	0.726	Neutral	0.09 (96%)	medium	2.095	Tolerated	1	N	0.452688	Neutral	0.315	Neutral	0.044	probably damaging	0.57	Neutral	0.165	Neutral	0.08	Neutral	0.13	Neutral	0.166
143	rs767868972	NP_005528.4	V122A	Benign	0	Neutral	0.05 (97%)	neutral	0	Tolerated	0.58	N	0.427519	Neutral	-0.282	Neutral	0.07	probably benign	0.19	Neutral	0.41			Neutral	0.445	Neutral	0.197
144	rs768809382	NP_005528.4	H311Q	Probably Damaging	0.992	Neutral	0.23 (91%)	medium	2.44	Tolerated	1.04	N	0.434047	Neutral	-1.455	Neutral	0.051	probably damaging	0.57	Natural	0.117	Natural	0.06	Natural	0.3	Natural	0.148
145	rs768899541	NP_937862.1	Q45L	Benign	0.134
146	rs769480142	NP_005528.4	N244K	Probably Damaging	1	Disease	0.67 (85%)	medium	3.175	Tolerated	1.05	N	0.508035	Deleterious	-4.491	Neutral	0.116	probably damaging	0.85	Natural	0.219	Natural	0.21	Natural	0.22	Natural	0.272
147	rs769708556	NP_005528.4	A410D	Probably Damaging	1	Neutral	0.39 (86%)	low	1.245	Tolerated	0.86	N	0.458282	Neutral	-1.563	Neutral	0.154	probably damaging	0.57	Disease	0.533	Disease	0.02	Neutral	0.485	Disease	0.522
148	rs770418194	NP_005528.4	G180E	Probably Damaging	1	Neutral	0.11 (95%)	low	0.895	Tolerated	0.77	N	0.422656	Neutral	1.877	Neutral	0.23	probably benign	0.02	Neutral	0.407	Disease	0	Disease	0.630	Neutral	0.181
149	rs770467241	NP_005528.4	A164V	Possibly Damaging	0.545	Neutral	0.04 (98%)	neutral	0	Tolerated	0.59	N	0.427183	Neutral	1.495	Neutral	0.041	probably benign	0.02	Neutral	0.173	Disease	0	Neutral	0.415	Neutral	0.167
150	rs770708003	NP_005528.4	A283S	Benign	0.066	Neutral	0.04 (98%)	neutral	0.145	Tolerated	1.02	N	0.447719	Neutral	0.216	Neutral	0.023	probably benign	0.19	Natural	0.07	Natural	0.2	Natural	0.12	Natural	0.094
151	rs771180079	NP_005528.4	P129Q	Benign	0.228	Neutral	0.04 (98%)	neutral	0	Tolerated	0.46	N	0.43001	Neutral	0.325	Neutral	0.175	probably benign	0.19	Disease	0.705			Disease	0.545	Disease	0.577
152	rs772040695	NP_937862.1	N304Y	Probably Damaging	0.998	Neutral	0.33 (88%)	medium	2.44	Tolerated	0.88	N	0.445477	Deleterious	-2.721	Neutral	0.044	probably damaging	0.74	Natural	0.208	Disease	0	Disease	0.55	Natural	0.286
153	rs772076689	NP_937862.1	A42T	Benign	0.134
154	rs772270921	NP_005528.4	S157W	Probably Damaging	0.975	Neutral	0.13 (95%	neutral	0	Tolerated	0.55	N	0.428151	Neutral	-0.113	Neutral	0.126	probably benign	0.02	Neutral	0.499	Disease	0	Disease	0.58	Disease	0.582
155	rs772317928	NP_005528.4	I140M	Benign	0	Neutral	0.03 (98%)	neutral	0	Tolerated	0.57	N	0.427647	Neutral	0.507	Neutral	0.232	probably benign	0.02	Disease	0.727			Neutral	0.23	Neutral	0.45
156	rs772916858	NP_005528.4	R51G	Probably Damaging	1	Neutral	0.07 (97%)	neutral	0	Tolerated	0.53	N	0.447893	Neutral	-0.224	Neutral	0.459	probably benign	0.02	Disease	0.803	Disease	0	Disease	0.705	Disease	0.649
157	rs772969841	NP_005528.4	G31D	Benign	0.004	Neutral	0.10 (96%)	neutral	0	Tolerated	0.36	N	0.462706	Neutral	-0.046	Disease	0.675	probably benign	0.19	Disease	0.903	Disease	0	Disease	0.82	Disease	0.796
158	rs773244634	NP_005528.4	A344D	Possibly Damaging	0.955	Neutral	0.25 (91%)	medium	2.2	Tolerated	0.92	N	0.44841	Neutral	-1.855	Neutral	0.259	probably damaging	0.57	Natural	0.38	Natural	0.07	Natural	0.365	Natural	0.21
159	rs773317453	NP_005528.4	S128Y	Possibly Damaging	0.804	Neutral	0.10 (95%)	neutral	0	Tolerated	0.57	N	0.446867	Neutral	-0.764	Neutral	0.119	probably benign	0.19	Disease	0.598			Neutral	0.48	Neutral	0.449
160	rs773646405	NP_005528.4	S2A	Benign	0.187	Neutral	0.19 (92%)	neutral	0	Tolerated	0.7	N	0.443093	Neutral	-0.013	Neutral	0.078	probably benign	0.19	Natural	0.185			Natural	0.390	Natural	0.162
161	rs773982718	NP_005528.4	P166S	Benign	0.002	Neutral	0.10 (96%)	neutral	0	Tolerated	0.51	N	0.408011	Neutral	1.087	Neutral	0.021	probably benign	0.02	Neutral	0.098	Disease	0	Neutral	0.495	Neutral	0.137
162	rs774110317	NP_005528.4	Q63R	Benign	0	Neutral	0.11 (95%)	neutral	0	Tolerated	1.44	N	0.376373	Neutral	-0.06	Neutral	0.043	probably benign	0.19	Neutral	0.294	Neutral	0.580	Neutral	0.345	Neutral	0.081
163	rs774161305	NP_005528.4	V52I	Benign	0.035	Neutral	0.13 (94%)	neutral	0	Tolerated	1.42	N	0.417958	Neutral	-0.029	Neutral	0.097	probably benign	0.19	Neutral	0.468	Disease	0	Neutral	0.490	Neutral	0.267
164	rs774284485	NP_005528.4	T246M	Probably Damaging	0.999	Neutral	0.17 (93%)	medium	2.505	Tolerated	0.95	N	0.450375	Neutral	-2.188	Neutral	0.09	probably benign	0.19	Neutral	0.271	Disease	0.2	Neutral	0.385	Neutral	0.244
165	rs775061936	NP_005528.4	G29S	Benign	0.017	Neutral	0.09 (96%)	neutral	0	Tolerated	0.4	N	0.461472	Neutral	0.067	Neutral	0.466	probably benign	0.19	Disease	0.822	Disease	0	Disease	0.765	Disease	0.685
166	rs775095703	NP_005528.4	P186R	Benign	0.001	Neutral	0.16 (93%)	neutral	-0.695	Tolerated	0.77	N	0.422656	Neutral	1.144	Neutral	0.064	probably benign	0.19	Neutral	0.253	Neutral	0.1	Neutral	0.32	Neutral	0.133
167	rs775113179	NP_005528.4	V4L	Benign	0.029	Neutral	0.29 (90%)	neutral	0	Tolerated	0.66	N	0.425428	Neutral	0.01	Neutral	0.055	probably benign	0.19	Neutral	0.245	Disease	0.02	Disease	0.57	Neutral	0.141
168	rs775429118	NP_005528.4	C71Y	Benign	0	Neutral	0.09 (96%)	neutral	0	Tolerated	1.23	N	0.424277	Neutral	-0.01	Disease	0.551	probably benign	0.19	Disease	0.863	Disease	0	Disease	0.745	Disease	0.7
169	rs775697985	NP_005528.4	A285G	Benign	0.032	Neutral	0.08 (96%)	low	0.83	Tolerated	0.95	N	0.453383	Neutral	-0.847	Neutral	0.033	possibly damaging	0.5	Neutral	0.091	Disease	0.04	Disease	0.61	Neutral	0.169
170	rs775860197	NP_005528.4	P132A	Benign	0.001	Neutral	0.10 (96%)	neutral	0	Tolerated	0.53	N	0.457759	Neutral	-0.32	Neutral	0.97	possibly damaging	0.57	Neutral	0.479			Neutral	0.29	Neutral	0.326
171	rs776230333	NP_005528.4	M30V	Benign	0.004	Neutral	0.07 (97%)	neutral	0	Tolerated	0.84	N	0.420996	Neutral	-0.01	Neutral	0.354	probably benign	0.19	Disease	0.756	Disease	0.02	Disease	0.755	Disease	0.615
172	rs776776399	NP_005528.4	P112S	Benign	0.001	Neutral	0.07 (97%)	neutral	0	Tolerated	0.51	N	0.448445	Neutral	-0.09	Neutral	0.107	probably benign	0.19	Disease	0.518			Neutral	0.48	Neutral	0.462
173	rs776833528	NP_005528.4	P89A	Benign	0.356	Neutral	0.08 (96%)	neutral	0	Tolerated	1.6	N	0.411119	Neutral	-0.105	Neutral	0.122	probably benign	0.19	Disease	0.552	Neutral	0.34	Neutral	0.45	Disease	0.507
174	rs776938140	NP_005528.4	S290G	Benign	0.003	Neutral	0.07 (96%)	neutral	-0.17	Tolerated	0.91	N	0.447911	Neutral	-1.03	Neutral	0.011	probably benign	0.19	Neutral	0.066	Neutral	0.19	Neutral	0.22	Neutral	0.097
175	rs777024709	NP_937862.1	E46Q	BENIGN	0.006
176	rs777489518	NP_005528.4	G106V	BENIGN	0.354	Neutral	0.07 (97%)	neutral	0	Tolerated	0.35	N	0.452416	Neutral	-0.05	Neutral	0.32	probably benign	0.02	Disease	0.824	Disease	0	Disease	0.71	Disease	0.663
177	rs777636952	NP_005528.4	G154S	BENIGN	0.012	Neutral	0.06 (97%)	neutral	0	Tolerated	0.4	N	0.451197	Neutral	0.697	Neutral	0.126	probably benign	0.19	Disease	0.588	Disease	0	Neutral	0.49	Neutral	0.447
178	rs777638071	NP_005528.4	R137G	POSSIBLY DAMAGING	0.761	Neutral	0.10 (96%)	neutral	0	Tolerated	0.53	N	0.457759	Neutral	-0.33	Neutral	0.408	probably benign	0.02	Disease	0.773			Disease	0.59	Disease	0.621
179	rs777936457	NP_005528.4	S414Y	PROBABLY DAMAGING	1	Neutral	0.29 (90%)	neutral	0.44	Tolerated	0.82	N	0.460073	Neutral	-1.676	Neutral	0.053	probably damaging	0.57	Neutral	0.156	Disease	0	Disease	0.64	Neutral	0.15
180	rs778110186	NP_005528.4	S40C	PROBABLY DAMAGING	0.995	Neutral	0.09 (96%)	neutral	0	Tolerated	0.56	N	0.456968	Neutral	-0.216	Neutral	0.38	probably benign	0.19	Disease	0.857	Disease	0	Disease	0.74	Disease	0.696
181	rs778251572	NP_005528.4	C216S	POSSIBLY DAMAGING	0.874	Neutral	0.15 (94%)	low	1.3	Tolerated	1.03	N	0.446987	Neutral	0.206	Neutral	0.069	probably damaging	0.5	Neutral	0.242	Neutral	0.28	Neutral	0.265	Neutral	0.28
182	rs778295664	NP_005528.4	V108F	BENIGN	0.001	Neutral	0.04 (98%)	neutral	0	Tolerated	0.53	N	0.447893	Neutral	-0.308	Neutral	0.115	probably benign	0.19	Disease	0.629			Disease	0.55	Disease	0.576
183	rs778495983	NP_005528.4	K331Q	PROBABLY DAMAGING	0.999	Disease	0.74 (87%)	medium	2.915	Tolerated	0.98	N	0.468909	Neutral	-1.899	Neutral	0.024	probably damaging	0.74	Natural	0.08	Disease	0.04	Natural	0.365	Natural	0.156
184	rs778745842	NP_005528.4	R302H	PROBABLY DAMAGING	0.999	Disease	0.73 (87%)	medium	2.43	Tolerated	0.94	N	0.472614	Deleterious	-2.959	Neutral	0.067	probably damaging	0.57	Neutral	0.339	Disease	0.03	Neutral	0.415	Neutral	0.31
185	rs778930539	NP_005528.4	S157P	BENIGN	0.277	Neutral	0.04 (98%)	neutral	0	Tolerated	0.58	N	0.427519	Neutral	0.254	Neutral	0.158	probably benign	0.02	Disease	0.588	Disease	0	Neutral	0.470	Neutral	0.479
186	rs779538748	NP_005528.4	A220V	PROBABLY DAMAGING	0.998	Disease	0.69 (86%)	medium	2.97	Tolerated	0.77	N	0.510348	Deleterious	-2.609	Neutral	0.244	probably damaging	0.57	Neutral	0.45	Disease	0.01	Neutral	0.48	Disease	0.584
187	rs779870514	NP_005528.4	R110H	PROBABLY DAMAGING	0.958	Neutral	0.03 (98%)	neutral	0	Tolerated	0.51	N	0.448445	Neutral	-0.22	Neutral	0.181	probably benign	0.19	Disease	0.670			Neutral	0.33	Neutral	0.481
188	rs779964058	NP_005528.4	H388Y	PROBABLY DAMAGING	0.985	Neutral	0.25 (91%)	low	1.195	Tolerated	1	N	0.445704	Neutral	-0.879	Neutral	0.083	probably damaging	0.57	Natural	0.443	Natural	0.11	Natural	0.42	Natural	0.438
189	rs780018985	NP_005528.4	A337T	PROBABLY DAMAGING	0.997	Neutral	0.33 (88%)	medium	2.4	Tolerated	0.93	N	0.442345	Neutral	-0.668	Neutral	0.018	probably damaging	0.57	Natural	0.052	Natural	0.08	Natural	0.155	Natural	0.108
190	rs780122058	NP_005528.4	T178N	BENIGN	0.001	Neutral	0.09 (96%)	low	0.895	Tolerated	0.72	N	0.455956	Neutral	-0.072	Neutral	0.349	probably benign	0.02	Disease	0.589	Disease	0.01	Neutral	0.365	Neutral	0.49
191	rs780325410	NP_005528.4	D158E	BENIGN	0.007	Neutral	0.10 (95%)	neutral	0	Tolerated	0.59	N	0.427183	Neutral	1.198	Neutral	0.021	probably damaging	0.57	Neutral	0.088	Disease	0.03	Neutral	0.470	Neutral	0.104
192	rs780654550	NP_005528.4	G270R	POSSIBLY DAMAGING	0.953	Neutral	0.25 (91%)	low	1.43	Tolerated	1.04	N	0.446969	Neutral	-1.144	Neutral	0.112	probably damaging	0.5	Neutral	0.321	Neutral	0.11	Neutral	0.36	Neutral	0.307
193	rs781382563	NP_005528.4	R179G	BENIGN	0	Neutral	0.07 (96%)	neutral	0.69	Tolerated	0.7	N	0.42457	Neutral	-0.734	Neutral	0.297	probably benign	0.02	Neutral	0.458	Disease	0	Neutral	0.47	Neutral	0.27
194	rs781763390	NP_005528.4	F57L	POSSIBLY DAMAGING	0.844	Neutral	0.08 (96%)	neutral	0	Tolerated	1.74	N	0.411671	Neutral	-0.035	Neutral	0.384	probably benign	0.19	Disease	0.902	Disease	0	Disease	0.68	Disease	0.674
195	rs867746036	NP_005528.4	A79V	BENIGN	0	Neutral	0.07 (97%)	neutral	0	Tolerated	1.29	N	0.407324	Neutral	-0.235	Neutral	0.137	probably benign	0.19	Disease	0.577			Neutral	0.395	Neutral	0.485
196	rs868443937	NP_005528.4	R103P	PROBABLY DAMAGING	0.958	Neutral	0.06 (97%)	neutral	0	Tolerated	0.51	N	0.448445	Neutral	-0.357	Disease	0.554	probably benign	0.19	Disease	0.853	Neutral	0.33	Disease	0.59	Disease	0.651
197	rs868663653	NP_005528.4	W88R	BENIGN	0.004	Neutral	0.09 (96%)	neutral	0	Tolerated	1.45	N	0.416956	Neutral	0.363	Neutral	0.237	probably benign	0.19	Disease	0.795	Disease	0	Disease	0.72	Disease	0.649
198	rs907120985	NP_005528.4	G22R	PROBABLY DAMAGING	1	Neutral	0.12 (95%)	neutral	0	Tolerated	0.34	N	0.463067	Neutral	-0.606	Neutral	0.38	probably benign	0.19	Disease	0.762	Disease	0.000	Disease	0.66	Disease	0.622
199	rs914248581	NP_005528.4	V16A	BENIGN	0.004	Neutral	0.07 (97%)	neutral	0	Tolerated	0.58	N	0.456465	Neutral	-0.006	Neutral	0.077	probably benign	0.19	Neutral	0.469	Disease	0.000	Neutral	0.500	Neutral	0.3
200	rs927683467	NP_005528.4	R81Q	POSSIBLY DAMAGING	0.759	Neutral	0.07 (97%)	neutral	0	Tolerated	1.44	N	0.403144	Neutral	0.019	Neutral	0.168	probably benign	0.19	Disease	0.617			Disease	0.51	Neutral	0.49
201	rs928265858	NP_005528.4	L54F	POSSIBLY DAMAGING	0.944	Neutral	0.03 (98%)	neutral	0	Tolerated	1.29	N	0.429258	Neutral	-0.164	Neutral	0.31	probably benign	0.19	Disease	0.79	Disease	0	Neutral	0.42	Disease	0.619
202	rs930579374	NP_005528.4	D313G	PROBABLY DAMAGING	0.997	Neutral	0.43 (85%)	medium	2.62	Tolerated	0.94	N	0.472614	Deleterious	-3.018	Neutral	0.062	probably damaging	0.57	Neutral	0.303	Neutral	0.06	Disease	0.525	Neutral	0.298
203	rs931251533	NP_005528.4	D158G	BENIGN	0	Neutral	0.13 (94%)	neutral	0	Tolerated	0.49	N	0.429284	Neutral	-1.762	Neutral	0.078	probably damaging	0.57	Neutral	0.373	Neutral	0.6	Neutral	0.23	Neutral	0.262
204	rs944102743	NP_005528.4	K330R	PROBABLY DAMAGING	0.997	Disease	0.68 (85%)	medium	2.915	Tolerated	0.89	N	0.47597	Neutral	-1.936	Neutral	0.008	probably damaging	0.74	Natural	0.019	Disease	0.02	Natural	0.385	Natural	0.139
205	rs953171378	NP_005528.4	S316L	PROBABLY DAMAGING	0.997	Neutral	0.19 (93%)	low	1.545	Tolerated	0.93	N	0.442345	Deleterious	-2.74	Neutral	0.044	probably damaging	0.57	Neutral	0.122	Disease	0.01	Disease	0.51	Neutral	0.205
206	rs959740459	NP_005528.4	C155Y	BENIGN	0.1	Neutral	0.06 (97%)	neutral	0	Tolerated	0.53	N	0.42849	Neutral	0.823	Neutral	0.183	probably benign	0.19	Disease	0.585	Disease	0	Disease	0.655	Disease	0.61
207	rs972690314	NP_005528.4	M1I	BENIGN	0	Neutral	0.06 (97%)			Tolerated	0.84	N	0.356222	Neutral	-0.08	Neutral	0.09	probably damaging	0.89	Neutral	0.218			Neutral	0.36	Neutral	0.127
208	rs984414678	NP_005528.4	L160V	BENIGN	0.081	Neutral	0.45 (84%)	neutral	0	Tolerated	0.53	N	0.42849	Neutral	-1.046	Neutral	0.049	probably damaging	0.86	Neutral	0.298	Neutral	0.11	Neutral	0.42	Neutral	0.147
209	rs993585976	NP_005528.4	S128T	BENIGN	0.072	Neutral	0.04 (98%)	neutral	0	Tolerated	0.64	N	0.444842	Neutral	-0.228	Neutral	0.053	probably benign	0.19	Neutral	0.353			Neutral	0.25	Neutral	0.258
210	rs997793332	NP_005528.4	S86F	BENIGN	0	Neutral	0.04 (98%)	neutral	0	Tolerated	1.36	N	0.405535	Neutral	-0.094	Neutral	0.096	probably benign	0.19	Disease	0.551	Disease	0.010	Disease	0.62	Disease	0.544
211	rs1001085561	NP_005528.4	A274T	POSSIBLY DAMAGING	0.809	Neutral	0.06 (97%)	neutral	-0.345	Tolerated	0.95	N	0.417498	Neutral	0.232	Neutral	0.062	probably benign	0.19	Neutral	.128/	Neutral	0.32	Neutral	0.1	Neutral	0.176
212	rs1013960719	NP_005528.4	T318I	PROBABLY DAMAGING	0.96	Neutral	0.49 (83%)	medium	2.44	Tolerated	0.85	N	0.447922	Neutral	-2.031	Neutral	0.059	probably damaging	0.557	Neutral	0.103	Disease	0	Disease	0.53	Neutral	0.2
213	rs1017905727	NP_005528.4	L38V	POSSIBLY DAMAGING	0.557	Neutral	0.02 (98%)	neutral	0	Tolerated	0.53	N	0.457759	Neutral	0.059	Disease	0.557	probably benign	0.19	Disease	0.766	Disease	0	Disease	0.645	Disease	0.622
214	rs1027725946	NP_005528.4	C33W	POSSIBLY DAMAGING	0.937	Neutral	0.09 (96%)	neutral	0	Tolerated	0.51	N	0.448445	Neutral	-0.421	Disease	0.601	probably benign	0.19	Disease	0.879	Disease	0	Disease	0.760	Disease	0.704
215	rs1028537467	NP_005528.4	S382L	PROBABLY DAMAGING	0.999	Disease	0.85 (91%)	medium	2.735	Tolerated	0.97	D	0.58235	Deleterious	-4.654	Disease	0.559	probably damaging	0.74	Natural	0.447	Disease	0.02	Disease	0.64	Disease	0.662
216	rs1033048291	NP_937862.1	D29V	POSSIBLY DAMAGING	0.928
217	rs1035385134	NP_005528.4	C155G	BENIGN	0	Neutral	0.14 (94%)	neutral	0	Tolerated	0.57	N	0.427647	Neutral	0.479	Neutral	0.209	probably benign	0.19	Disease	0.558	Disease	0	Disease	0.61	Disease	0.61
218	rs1040483623	NP_005528.4	P126R	POSSIBLY DAMAGING	0.902	Neutral	0.04 (98%)	neutral	0	Tolerated	0.47	N	0.429886	Neutral	0.125	Neutral	0.147	probably benign	0.19	Disease	0.653			Disease	0.545	Disease	0.576
219	rs1044075206	NP_005528.4	D53N	POSSIBLY DAMAGING	0.904	Neutral	0.04 (98%)	neutral	0	Tolerated	1.4	N	0.425336	Neutral	-0.151	Neutral	0.366	probably benign	0.19	Disease	0.864	Disease	0	Disease	0.610	Disease	0.655
220	rs1044745860	NP_005528.4	E21V	POSSIBLY DAMAGING	0.718	Neutral	0.04 (98%)	neutral	0	Tolerated	0.55	N	0.457324	Neutral	-0.287	Neutral	0.354	probably benign	0.19	Disease	0.76	Disease	0	Disease	0.63	Disease	0.616
221	rs1049653194	NP_005528.4	S69P	BENIGN	0.002	Neutral	0.03 (98%)	neutral	0	Tolerated	1.78	N	0.404979	Neutral	-0.092	Neutral	0.314	probably benign	0.02	Disease	0.795	Neutral	0.55	Disease	0.615	Disease	0.616
222	rs1049825807	NP_005528.4	I232M	POSSIBLY DAMAGING	0.627	Neutral	0.27 (90%	low	1.83	Tolerated	0.7	N	0.466373	Neutral	-1.703	Neutral	0.074	probably damaging	0.57	Neutral	0.314	Disease	0.02	Neutral	0.305	Neutral	0.312
223	rs1159110364	NP_005528.4	S342F	PROBABLY DAMAGING	0.999	Disease	0.79 (89%)	medium	2.9	Tolerated	0.82	N	0.450019	Deleterious	-4.14	Neutral	0.211	probably damaging	0.74	Natural	0.259	Disease	0	Disease	0.585	Natural	0.45
224	rs1164888885	NP_005528.4	P91L	BENIGN	0.129	Neutral	0.04 (98%)	neutral	0	Tolerated	0.48	N	0.449281	Neutral	-0.137	Neutral	0.193	probably benign	0.19	Disease	0.713	Disease	0	Disease	0.595	Disease	0.596
225	rs1166410317	NP_005528.4	S123L	BENIGN	0	Neutral	0.10 (95%)	neutral	0	Tolerated	0.6	N	0.426959	Neutral	-0.449	Neutral	0.09	probably benign	0.19	Neutral	0.5			Disease	0.54	Disease	0.504
226	rs1168991641	NP_005528.4	C76S	BENIGN	0.187	Neutral	0.09 (96%)	neutral	0	Tolerated	1.45	N	0.40275	Neutral	0.084	Neutral	0.498	probably benign	0.19	Disease	0.801	Disease	0.010	Disease	0.655	Disease	0.624
227	rs1173539619	NP_005528.4	A410T	PROBABLY DAMAGING	1	Neutral	0.35 (88%)	low	1.59	Tolerated	0.88	N	0.458845	Neutral	-0.953	Neutral	0.049	probably damaging	0.57	Neutral	0.214	Disease	0.01	Neutral	0.495	Neutral	0.268
228	rs1179321948	NP_005528.4	A272T	POSSIBLY DAMAGING	0.48	Neutral	0.09 (96%)	medium	2.125	Tolerated	0.98	N	0.447201	Neutral	-0.2	Neutral	0.07	possibly damaging	0.5	Neutral	0.105	Disease	0.02	Disease	0.55	Neutral	0.166
229	rs1182388484	NP_005528.4	I145T	BENIGN	0	Neutral	0.04 (98%)	neutral	0	Tolerated	0.57	N	0.407018	Neutral	-0.316	Neutral	0.074	probably benign	0.02	Neutral	0.344			Neutral	0.39	Neutral	0.087
230	rs1187613732	NP_937862.1	P4T	BENIGN	0.19
231	rs1191959499	NP_005528.4	R203H	POSSIBLY DAMAGING	0.591	Neutral	0.08 (96%)	low	1.9	Tolerated	0.82	N	0.470408	Neutral	-2.118	Neutral	0.141	probably damaging	0.57	Neutral	0.364	Disease	0	Disease	0.55	Neutral	0.355
232	rs1192654424	NP_005528.4	R151W	PROBABLY DAMAGING	0.989	Neutral	0.06 (97%)	neutral	0	Tolerated	0.49	N	0.458831	Neutral	-0.605	Neutral	0.475	probably benign	0.19	Disease	0.874	Neutral	0.07	Disease	0.585	Disease	0.652
233	rs1192777571	NP_005528.4	P277L	BENIGN	0.131	Neutral	0.14 (94%)	neutral	0.345	Tolerated	1.08	N	0.429025	Neutral	-1.682	Neutral	0.026	probably benign	0.19	Neutral	0.092	Disease	0.05	Disease	0.57	Neutral	0.157
234	rs1193430389	NP_005528.4	P124A	BENIGN	0.001	Neutral	0.03 (98%)	neutral	0	Tolerated	0.53	N	0.447893	Neutral	-0.557	Neutral	0.102	probably benign	0.19	Neutral	0.469			Neutral	0.445	Neutral	0.264
235	rs1193764072	NP_005528.4	M407R	PROBABLY DAMAGING	1	Disease	0.73 (87%)	low	1.71	Tolerated	0.82	N	0.462826	Deleterious	-3.52	Neutral	0.335	probably damaging	0.74	Neutral	0.477	Disease	0.05	Disease	0.605	Disease	0.56
236	rs1197070948	NP_005528.4	R245H	PROBABLY DAMAGING	1	Disease	0.54 (80%)	medium	3.005	Tolerated	0.94	N	0.49591	Deleterious	-2.804	Neutral	0.116	probably damaging	0.85	Neutral	0.159	Neutral	0.21	Neutral	0.2	Neutral	0.186
237	rs1197272017	NP_005528.4	N55I	PROBABLY DAMAGING	0.989	Neutral	0.10 (96%)	neutral	0	Tolerated	1.16	N	0.433606	Neutral	-0.231	Neutral	0.464	probably benign	0.19	Disease	0.883	Disease	0	Disease	0.68	Disease	0.67
238	rs1207616926	NP_005528.4	P126S	POSSIBLY DAMAGING	0.463	Neutral	0.07 (97%)	neutral	0	Tolerated	0.51	N	0.428938	Neutral	0.564	Neutral	0.152	probably benign	0.19	Disease	0.618			Neutral	0.46	Neutral	0.475
239	rs1215456900	NP_005528.4	I145F	BENIGN	0	Neutral	0.05 (97%)	neutral	0	Tolerated	0.57	N	0.427647	Neutral	-0.263	Neutral	0.428	probably benign	0.02	Disease	0.859			Neutral	0.175	Disease	0.665
240	rs1219660688	NP_005528.4	S307G	BENIGN	0.161	Neutral	0.06 (97%)	neutral	-0.255	Tolerated	0.89	N	0.419494	Neutral	-0.097	Neutral	0.011	probably benign	0.19	Neutral	0.046	Neutral	0.1	Neutral	0.395	Neutral	0.106
241	rs1220515105	NP_937862.1	M37I	POSSIBLY DAMAGING	0.925
242	rs1223106775	NP_005528.4	V249L	BENIGN	0.043	Neutral	0.15 (94%)	neutral	0.61	Tolerated	1.01	N	0.432762	Neutral	0.913	Neutral	0.031	probably damaging	0.57	Neutral	0.132	Neutral	0.39	Neutral	0.155	Neutral	0.174
243	rs1225374052	NP_005528.4	R103G	BENIGN	0.01	Neutral	0.04 (98%)	neutral	0	Tolerated	0.53	N	0.447893	Neutral	-0.242	Neutral	0.305	probably benign	0.19	Disease	0.678	Neutral	0.98	Neutral	0.43	Disease	0.515
244	rs1229971429	NP_005528.4	S68F	BENIGN	0.009	Neutral	0.39 (86%)	neutral	0	Tolerated	1.2	N	0.4098	Neutral	-0.165	Neutral	0.169	probably benign	0.02	Disease	0.696	Disease	0.03	Disease	0.720	Disease	0.584
245	rs1232581439	NP_005528.4	P97S	BENIGN	0.007	Neutral	0.07 (97%)	neutral	0	Tolerated	0.51	N	0.448445	Neutral	-0.032	Neutral	0.086	probably benign	0.19	Disease	0.538	Disease	0.01	Disease	0.6	Disease	0.563
246	rs1236856811	NP_005528.4	A141V	BENIGN	0.291	Neutral	0.09 (96%)	neutral	0	Tolerated	0.59	N	0.446296	Neutral	0.039	Neutral	0.378	probably benign	0.02	Disease	0.831			Neutral	0.175	Disease	0.655
247	rs1237719955	NP_005528.4	A272D	PROBABLY DAMAGING	0.96	Neutral	0.16 (94%)	medium	2.125	Tolerated	0.96	N	0.44862	Neutral	-1.04	Neutral	0.298	possibly damaging	0.5	Neutral	0.403	Disease	0.02	Disease	0.645	Neutral	0.368
248	rs1240276606	NP_005528.4	A220S	POSSIBLY DAMAGING	0.901	Neutral	0.28 (90%)	low	1.38	Tolerated	0.81	N	0.462614	Neutral	-1.565	Neutral	0.055	possibly damaging	0.57	Neutral	0.281	Neutral	0.09	Neutral	0.17	Neutral	.2/82
249	rs1240536960	NP_005528.4	P24S	BENIGN	0	Neutral	0.02 (98%)	neutral	0	Tolerated	0.51	N	0.428938	Neutral	-0.199	Neutral	0.135	probably benign	0.02	Disease	0.564	Natural	0.07	Natural	0.48	Natural	0.449
250	rs1246316270	NP_005528.4	L54M	POSSIBLY DAMAGING	0.496	Neutral	0.09 (96%)	neutral	0	Tolerated	1.3	N	0.429074	Neutral	0.005	Neutral	0.23	probably benign	0.19	Disease	0.748	Disease	0	Natural	0.385	Disease	0.546
251	rs1251681348	NP_005528.4	G99R	POSSIBLY DAMAGING	0.755	Neutral	0.10 (95%)	neutral	0	Tolerated	0.34	N	0.432345	Neutral	0.09	Neutral	0.172	probably benign	0.02	Disease	0.639	Disease	0.04	Disease	0.76	Disease	0.598
252	rs1255285210	NP_005528.4	Q172H	POSSIBLY DAMAGING	0.699	Neutral	0.16 (94%)	neutral	0	Tolerated	0.76	N	0.454149	Neutral	-1.046	Neutral	0.063	probably benign	0.02	Neutral	0.185	Neutral	0.13	Neutral	0.15	Neutral	0.182
253	rs1256377297	NP_937862.1	S3G	BENIGN	0.018
254	rs1257774084	NP_005528.4	C76W	PROBABLY DAMAGING	0.979	Neutral	0.03 (98%)	neutral	0	Tolerated	1.43	N	0.403313	Neutral	-0.097	Disease	0.64	probably benign	0.19	Disease	0.876	Neutral	0.560	Disease	0.505	Disease	0.685
255	rs1257953391	NP_005528.4	G152D	POSSIBLY DAMAGING	0.85	Neutral	0.08 (96%)	neutral	0	Tolerated	0.36	N	0.452285	Neutral	0.138	Neutral	0.392	probably benign	0.19	Disease	0.822	Neutral	0.11	Disease	0.51	Disease	0.616
256	rs1259689159	NP_005528.4	S102F	BENIGN	0.99	Neutral	0.05 (97%)	neutral	0	Tolerated	0.57	N	0.427647	Neutral	-0.564	Neutral	0.285	probably benign	0.19	Disease	0.748	Disease	0.010	Disease	0.67	Disease	0.607
257	rs1260019396	NP_005528.4	G106R	BENIGN	0.003	Neutral	0.08 (96%)	neutral	0	Tolerated	0.34	N	0.452615	Neutral	-0.087	Neutral	0.221	probably benign	0.02	Disease	0.730	Disease	0	Disease	0.73	Disease	0.653
258	rs1260524753	NP_005528.4	W88C	BENIGN	0.004	Neutral	0.05 (97%)	neutral	0	Tolerated	1.58	N	0.412102	Neutral	0.134	Neutral	0.252	probably benign	0.19	Disease	0.814	Disease	0	Disease	0.725	Disease	0.678
259	rs1260741306	NP_005528.4	P161Q	PROBABLY DAMAGING	0.959	Neutral	0.10 (95%)	neutral	0	Tolerated	0.46	N	0.40883	Neutral	1.698	Neutral	0.025	probably benign	0.02	Neutral	0.19	Disease	0.02	Disease	0.535	Neutral	0.138
260	rs1263229637	NP_005528.4	R200C	PROBABLY DAMAGING	0.998	Neutral	0.15 (94%)	low	1.78	Tolerated	0.84	N	0.4618	Deleterious	-3.43	Neutral	0.302	probably benign	0.19	Neutral	0.452	Disease	0	Disease	555	Disease	0.633
261	rs1270360413	NP_005528.4	I27K	BENIGN	0.02	Neutral	0.05 (97%)	neutral	0	Tolerated	,55	N	0.428151	Neutral	-0.088	Neutral	0.439	probably benign	0.19	Disease	0.873	Disease	0	Disease	0.815	Disease	0.765
262	rs1273865643	NP_005528.4	G147S	BENIGN	0.349	Neutral	0.12 (95%)	neutral	0	Tolerated	0.4	N	0.431186	Neutral	-0.073	Neutral	0.438	probably benign	0.19	Disease	0.837	Neutral	0.1	Neutral	0.4	Disease	0.676
263	rs1279893285	NP_005528.4	G138R	BENIGN	0.045	Neutral	0.05 (97%)	neutral	0	Tolerated	0.34	N	0.41063	Neutral	0.041	Neutral	0.48	probably benign	0.02	Disease	0.869			Disease	0.695	Disease	0.665
264	rs1281324219	NP_005528.4	R168W	POSSIBLY DAMAGING	0.74	Neutral	0.08 (96%)	neutral	0	Tolerated	0.49	N	0.429284	Neutral	-1.511	Neutral	0.146	probably benign	0.02	Neutral	0.416	Disease	0.03	Disease	0.535	Neutral	0.175
265	rs1281735561	NP_005528.4	C33Y	BENIGN	0.002	Neutral	0.08 (96%)	neutral	0	Tolerated	0.53	N	0.447893	Neutral	-0.388	Disease	0.588	probably benign	0.19	Disease	0.873	Disease	0	Disease	0.720	Disease	0.683
266	rs1282265581	NP_005528.4	R35H	PROBABLY DAMAGING	1	Neutral	0.08 (96%)	neutral	0	Tolerated	0.51	N	0.458382	Neutral	-0.048	Disease	0.599	probably benign	0.19	Disease	0.870	Disease	0	Disease	0.785	Disease	0.722
267	rs1283416728	NP_937862.1	E24D	BENIGN	0.164
268	rs1284543764	NP_005528.4	G43E	BENIGN	0.001	Neutral	0.08 (96%)	neutral	0	Tolerated	0.37	N	0.462293	Neutral	-0.022	Neutral	0.433	probably benign	0.19	Disease	0.783	Disease	0	Disease	0.795	Disease	0.697
269	rs1294901500	NP_005528.4	A95V	BENIGN	0.164	Neutral	0.09 (96%)	neutral	0	Tolerated	0.59	N	0.446296	Neutral	-0.088	Neutral	0.068	probably benign	0.19	Neutral	0.447	Disease	0.02	Disease	0.55	Neutral	0.224
270	rs1295908478	NP_005528.4	G165R	BENIGN	0	Neutral	0.06 (97%)	neutral	0	Tolerated	0.34	N	0.432345	Neutral	0.418	Neutral	0.063	probably benign	0.02	Neutral	0.248	Disease	0	Disease	0.575	Neutral	0.14
271	rs1298372801	NP_005528.4	S131N	BENIGN	0.187	Neutral	0.10 (95%)	neutral	0	Tolerated	0.6	N	0.426959	Neutral	0.134	Neutral	0.185	possibly damaging	0.5	Disease	0.66			Neutral	0.275	Neutral	0.469
272	rs1304575651	NP_005528.4	L37I	POSSIBLY DAMAGING	0.728	Neutral	0.10 (95%)	neutral	0	Tolerated	0.53	N	0.457759	Neutral	-0.083	Neutral	0.445	probably benign	0.19	Disease	0.730	Disease	0	Disease	0.555	Disease	0.582
273	rs1305634225	NP_005528.4	P113S	BENIGN	0.007	Neutral	0.10 (96%)	neutral	0	Tolerated	0.51	N	0.448445	Neutral	0.272	Neutral	0.15	probably benign	0.19	Disease	0.637			Neutral	0.49	Neutral	0.479
274	rs1307304833	NP_005528.4	S414T	PROBABLY DAMAGING	0.997	Neutral	0.15 (94%)	neutral	0	Tolerated	0.88	N	0.419637	Neutral	-0.236	Neutral	0.007	probably damaging	0.57	Neutral	0.095	Disease	0.04	Neutral	0.45	Neutral	0.107
275	rs1307970734	NP_005528.4	T265R	POSSIBLY DAMAGING	0.955	Neutral	0.15 (94%)	low	1.155	Tolerated	0.94	N	0.453798	Neutral	-1.306	Neutral	0.037	possibly damaging	0.5	Neutral	0.141	Disease	0.04	Neutral	0.485	Neutral	0.153
276	rs1309923401	NP_005528.4	R219C	PROBABLY DAMAGING	1	Disease	0.81 (89%)	medium	3.15	Tolerated	0.8	N	0.513086	Deleterious	-6.019	Neutral	0.405	probably damaging	0.85	Disease	0.6	Disease	0.04	Neutral	0.445	Neutral	0.485
277	rs1314510356	NP_005528.4	C216R	BENIGN	0.043	Neutral	0.20 (92%)	low	0.805	Tolerated	1.07	N	0.42843	Neutral	0.98	Neutral	0.101	possibly damaging	0.5	Neutral	0.433	Neutral	0.18	Neutral	0.39	Neutral	0.331
278	rs1315108065	NP_005528.4	R211G	PROBABLY DAMAGING	0.99	Disease	0.61 (83%)	medium	2.8	Tolerated	0.78	N	0.474405	Deleterious	-4.388	Neutral	0.224	possibly damaging	0.5	Neutral	0.499	Disease	0	Disease	0.625	Disease	0.691
279	rs1316588769	NP_005528.4	P146L	BENIGN	0	Neutral	0.07 (96%)	neutral	0	Tolerated	0.48	N	0.449281	Neutral	-0.022	Disease	0.533	probably benign	0.19	Disease	0.92	Disease	0.02	Disease	0.515	Disease	0.668
280	rs1318662044	NP_005528.4	G101S	BENIGN	0.94	Neutral	0.08 (96%)	neutral	0	Tolerated	0.4	N	0.461472	Neutral	-0.061	Neutral	0.297	probably benign	0.19	Disease	0.75	Disease	0	Disease	0.54	Disease	0.593
281	rs1318770806	NP_005528.4	P75L	BENIGN	0	Neutral	0.09 (96%)	neutral	0	Tolerated	1.56	N	0.412692	Neutral	-0.473	Neutral	0.242	probably benign	0.02	Disease	0.778	Disease	0	Disease	0.645	Disease	0.629
282	rs1321837933	NP_005528.4	G314S	BENIGN	0	Neutral	0.05 (97%)	neutral	-0.69	Tolerated	1.04	N	0.414232	Neutral	0.225	Neutral	0.052	probably benign	0.02	Neutral	0.08	Neutral	0.73	Neutral	0.24	Neutral	0.119
283	rs1331407366	NP_005528.4	G180R	PROBABLY DAMAGING	1	Neutral	0.13 (95%)	low	0.895	Tolerated	0.74	N	0.38105	Neutral	0.481	Neutral	0.155	probably benign	0.02	Neutral	0.311	Disease	0	Disease	0.635	Neutral	0.138
284	rs1333411893	NP_005528.4	E412K	PROBABLY DAMAGING	1	Disease	0.52 (79%)	low	1.355	Tolerated	0.91	N	0.456701	Neutral	-1.859	Neutral	0.146	probably damaging	0.57	Neutral	0.497	Disease	0.03	Neutral	0.47	Neutral	0.424
285	rs1342833850	NP_005528.4	S306P	POSSIBLY DAMAGING	0.787	Neutral	0.10 (95%)	medium	1.95	Tolerated	0.97	N	0.451974	Neutral	-2.279	Neutral	0.114	possibly damaging	0.5	Neutral	0.333	Disease	0.02	Neutral	0.455	Neutral	0.341
286	rs1345973262	NP_005528.4	P64A	BENIGN	0.206	Neutral	0.34 (88%)	neutral	0	Tolerated	1.24	N	0.430912	Neutral	-0.159	Neutral	0.295	probably benign	0.19	Disease	0.814	Disease	0	Disease	0.670	Disease	0.629
287	rs1350924544	NP_005528.4	P113L	BENIGN	0.002	Neutral	0.04 (98%)	neutral	0	Tolerated	0.48	N	0.449281	Neutral	-0.076	Neutral	0.183	probably benign	0.19	Disease	0.692			Neutral	0.485	Neutral	0.485
288	rs1356261693	NP_005528.4	R159C	BENIGN	0.004	Neutral	0.13 (95%)	neutral	0	Tolerated	0.49	N	0.448852	Neutral	0.69	Neutral	0.153	probably benign	0.02	Disease	0.543	Disease	0	Disease	0.645	Disease	0.541
289	rs1357950159	NP_005528.4	G385R	PROBABLY DAMAGING	1	Disease	0.80 (89%)	medium	3.25	Tolerated	0.39	D	0.653827	Deleterious	-5.152	Disease	0.78	probably damaging	0.89	Disease	0.89	Disease	0.01	Disease	0.795	Disease	0.848
290	rs1360172175	NP_005528.4	R211Q	PROBABLY DAMAGING	0.995	Neutral	0.48 (83%)	medium	2.8	Tolerated	0.82	N	0.472151	Neutral	-1.765	Neutral	0.085	possibly damaging	0.5	Neutral	0.261	Disease	0.02	Neutral	0.405	Neutral	0.277
291	rs1360215146	NP_005528.4	H215R	POSSIBLY DAMAGING	0.892	Neutral	0.15 (94%)	medium	2.56	Tolerated	0.99	N	0.448683	Neutral	-1.061	Neutral	0.063	possibly damaging	0.5	Neutral	0.2	Neutral	0.11	Neutral	0.215	Neutral	0.235
292	rs1361556204	NP_005528.4	F85S	BENIGN	0	Neutral	0.03 (98%)	neutral	0	Tolerated	1.58	N	0.38397	Neutral	-0.237	Neutral	0.151	probably benign	0.19	Disease	0.609	Disease	0	Disease	0.650	Disease	0.557
293	rs1362770017	NP_005528.4	E226V	PROBABLY DAMAGING	1	Disease	0.80 (89%)	medium	3.265	Tolerated	0.23	D	0.571996	Deleterious	-6.496	Disease	0.757	probably damaging	0.85	Disease	0.82	Disease	0	Disease	0.615	Disease	0.723
294	rs1366834498	NP_005528.4	A208V	BENIGN	0.026	Neutral	0.03 (98%)	neutral	-0.55	Tolerated	0.89	N	0.414038	Neutral	-0.63	Neutral	0.043	probably benign	0.19	Neutral	0.095	Neutral	0.11	Neutral	0.19	Neutral	0.112
295	rs1369668119	NP_005528.4	I140T	BENIGN	0.007	Neutral	0.15 (94%)	neutral	0	Tolerated	0.57	N	0.427647	Neutral	0.093	Neutral	0.334	probably benign	0.02	Disease	0.834			Neutral	0.455	Disease	0.654
296	rs1371560704	NP_005528.4	Q170R	BENIGN	0	Neutral	0.10 (95%)	neutral	0	Tolerated	0.73	N	0.423801	Neutral	-0.762	Neutral	0.101	probably benign	0.02	Neutral	0.292	Neutral	0.58	Neutral	0.245	Neutral	0.236
297	rs1371790188	NP_937862.1	L26P	PROBABLY DAMAGING	0.977															Neutral	0.494	Disease	0.03	Disease	0.52	Neutral	0.457
298	rs1373974794	NP_005528.4	P75S	BENIGN	0.001	Neutral	0.10 (95%)	neutral	0	Tolerated	1.51	N	0.414722	Neutral	-0.321	Neutral	0.236	probably benign	0.02	Disease	0.720	Disease	0	Disease	0.655	Disease	0.602
299	rs1375424321	NP_005528.4	P112L	BENIGN	0	Neutral	0.08 (96%)	neutral	0	Tolerated	0.48	N	0.449281	Neutral	-0.21	Neutral	0.128	probably benign	0.19	Disease	0.577			Natural	0.485	natural	0.481
300	rs1376316624	NP_005528.4	W111R	BENIGN	0.001	Neutral	0.10 (96%)	neutral	0	Tolerated	0.52	N	0.44803	Neutral	0.25	Neutral	0.173	probably benign	0.19	Disease	0.684			Disease	0.605	Disease	0.593
301	rs1376924759	NP_005528.4	G165A	BENIGN	0	Neutral	0.02 (99%)	neutral	0	Tolerated	0.42	N	0.430787	Neutral	0.562	Neutral	0.031	probably benign	0.02	Neutral	0.124	Disease	0	Neutral	0.31	Neutral	0.144
302	rs1380793273	NP_005528.4	W84C	PROBABLY DAMAGING	0.999	Neutral	0.14 (94%)	neutral	0	Tolerated	1.43	N	0.424176	Neutral	0.416	Neutral	0.223	probably benign	0.19	Disease	0.796			Disease	0.7	Disease	0.647
303	rs1396337325	NP_005528.4	F57L	POSSIBLY DAMAGING	0.844	Neutral	0.06 (97%)	neutral	0	Tolerated	0.74	N	0.411671	Neutral	-0.035	Neutral	0.384	probably benign	0.19	Disease	0.902	Disease	0	Disease	0.68	Disease	0.674
304	rs1396445530	NP_005528.4	T178P	POSSIBLY DAMAGING	0.531	Neutral	0.07 (97%)	low	0.895	Tolerated	0.69	N	0.457029	Neutral	1.103	Neutral	0.481	probably benign	0.02	Disease	0.737	Disease	0.04	Neutral	0.335	Neutral	0.499
305	rs1398450902	NP_005528.4	A95T	BENIGN	0.002	Neutral	0.06 (97%)	neutral	0	Tolerated	0.59	N	0.446296	Neutral	-0.063	Neutral	0.067	probably benign	0.19	Neutral	0.494	Disease	0.03	Disease	0.52	Neutral	0.457
306	rs1400928907	NP_005528.4	A324T	POSSIBLY DAMAGING	0.48	Neutral	0.16 (93%)	medium	2.535	Tolerated	0.94	N	0.442086	Neutral	-0.9	Neutral	0.013	possibly damaging	0.5	Neutral	0.049	Disease	0.03	Neutral	0.43	Neutral	0.151
307	rs1404798894	NP_005528.4	D264G	BENIGN	0.03	Neutral	0.34 (88%)	medium	2.25	Tolerated	1.06	N	0.43269	Deleterious	-3.146	Neutral	0.115	probably damaging	0.57	Disease	0.508	Neutral	0.06	Neutral	0.33	Neutral	0.495
308	rs1412502894	NP_005528.4	G317D	POSSIBLY DAMAGING	0.663	Neutral	0.45 (84%)	medium	2.585	Tolerated	1.01	N	0.436288	Neutral	-1.364	Neutral	0.076	probably damaging	0.57	Neutral	0.243	Disease	0.02	Disease	0.57	Neutral	0.288
309	rs1415078032	NP_005528.4	M30I	BENIGN	0.009	Neutral	0.08 (96%)	neutral	0	Tolerated	0.84	N	0.420996	Neutral	-0.051	Neutral	0.325	probably benign	0.19	Disease	0.736	Disease	0.01	Disease	0.745	Disease	0.617
310	rs1416214343	NP_937862.1	A5T	BENIGN	0.295
311	rs1420579272	NP_005528.4	D206G	PROBABLY DAMAGING	0.998	Disease	0.66 (85%)	medium	2.785	Tolerated	0.61	N	0.497386	Deleterious	-5.016	Neutral	0.443	probably damaging	0.85	Disease	0.757	Disease	0.01	Disease	0.585	Disease	0.672
312	rs1421299845	NP_005528.4	R151P	POSSIBLY DAMAGING	0.494	Neutral	0.14 (94%)	neutral	0	Tolerated	0.51	N	0.458382	Neutral	0.051	Disease	0.642	probably benign	0.19	Disease	0.918	Neutral	0.33	Disease	0.565	Disease	0.663
313	rs1421323131	NP_005528.4	A315T	BENIGN	0.019	Neutral	0.03 (98%)	neutral	-1.61	Tolerated	1.01	N	0.302801	Neutral	0.228	Neutral	0.018	probably benign	0.19	Neutral	0.051	Neutral	0.6	Neutral	0.15	Neutral	0.092
314	rs1426168136	NP_005528.4	A274V	POSSIBLY DAMAGING	0.896	Neutral	0.08 (96%)	neutral	0	Tolerated	0.92	N	0.400028	Neutral	-0.682	Neutral	0.064	probably benign	0.19	Neutral	0.128	Neutral	0.13	Neutral	0.28	Neutral	0.186
315	rs1426876569	NP_005528.4	V239L	PROBABLY DAMAGING	0.977	Neutral	0.26 (91%)	medium	2.015	Tolerated	1.01	N	0.450412	Neutral	-0.679	Neutral	0.035	probably damaging	0.57	Neutral	0.17	Neutral	0.11	Neutral	0.165	Neutral	0.175
316	rs1431026075	NP_005528.4	S224R	PROBABLY DAMAGING	0.999	Disease	0.76 (88%)	medium	3.05	Tolerated	0.81	N	0.504939	Deleterious	-3.849	Neutral	0.384	probably damaging	0.85	Disease	0.572	Disease	0.01	Disease	0.655	Disease	0.699
317	rs1435333849	NP_005528.4	E18A	BENIGN	0	Neutral	0.04 (98%	neutral	0	Tolerated	0.58	N	0.446729	Neutral	-0.102	Neutral	0.108	probably benign	0.19	Disease	0.59	Disease	0	Natural	0.5	Natural	0.487
318	rs1437157464	NP_005528.4	V56A	BENIGN	0.008	Neutral	0.03 (98%)	neutral	0	Tolerated	1.29	N	0.429258	Neutral	-0.016	Neutral	0.316	probably benign	0.19	Disease	0.845	Disease	0	Disease	0.68	Disease	0.667
319	rs1438034317	NP_005528.4	G273S	POSSIBLY DAMAGING	0.635	Neutral	0.07 (97%)	medium	2.125	Tolerated	1.07	N	0.439591	Neutral	0.039	Neutral	0.023	probably benign	0.27	Neutral	0.068	Disease	0.02	Neutral	0.475	Neutral	0.162
320	rs1438452137	NP_005528.4	N421S	BENIGN	0.141	Neutral	0.17 (93%)	low	0.97	Tolerated	0.28	N	0.465731	Neutral	-1.742	Neutral	0.087	probably damaging	0.57	Neutral	0.216	Disease	0	Disease	0.525	Neutral	0.252
321	rs1438666150	NP_005528.4	R400P	PROBABLY DAMAGING	0.999	Disease	0.83 (90%)	high	3.745	Damaging	-1.95	D	0.716019	Deleterious	-4.854	Disease	0.763	probably damaging	0.85	Disease	0.85	Disease	0	Disease	0.755	Disease	0.834
322	rs1451217671	NP_005528.4	D312N	POSSIBLY DAMAGING	0.618	Neutral	0.41 (86%)	medium	2.67	Tolerated	1	N	0.428996	Neutral	-1.804	Neutral	0.074	probably damaging	0.57	Neutral	0.149	Neutral	0.09	Neutral	0.24	Neutral	0.156
323	rs1451435284	NP_005528.4	R339Q	PROBABLY DAMAGING	1	Disease	0.68 (85%)	medium	2.915	Tolerated	1.01	N	0.466204	Deleterious	-2.568	Neutral	0.044	probably damaging	0.57	Natural	0.151	Natural	0.06	Natural	0.275	Natural	0.153
324	rs1455372085	NP_005528.4	S92F	POSSIBLY DAMAGING	0.688	Neutral	0.04 (98%)	neutral	0	Tolerated	0.57	N	0.427647	Neutral	-0.102	Neutral	0.143	probably benign	0.19	Disease	0.703	Disease	0.01	Disease	0.675	Disease	0.563
325	rs1456829208	NP_005528.4	T134A	POSSIBLY DAMAGING	0.525	Neutral	0.04 (98%)	neutral	0	Tolerated	0.74	N	0.390437	Neutral	-0.463	Neutral	0.028	probably benign	0.02	Neutral	0.171			Neutral	0.285	Neutral	0.07
326	rs1459491964	NP_005528.4	G270D	PROBABLY DAMAGING	0.996	Neutral	0.43 (85%)	medium	2.125	Tolerated	1.02	N	0.447361	Neutral	-0.4	Neutral	0.111	possibly damaging	0.5	Neutral	0.404	Disease	0.03	Disease	0.57	Neutral	0.316
327	rs1459914867	NP_005528.4	P166Q	BENIGN	0.96	Neutral	0.10 (96%)	neutral	0	Tolerated	0.46	N	0.43001	Neutral	1.382	Neutral	0.05	probably benign	0.19	Neutral	0.222	Disease	0	Disease	0.565	Neutral	0.145
328	rs1462480935	NP_005528.4	S77F	BENIGN	0.009	Neutral	0.10 (96%)	neutral	0	Tolerated	1.31	N	0.406805	Neutral	-0.236	Neutral	0.283	probably benign	0.02	Disease	0.783	Disease	0	Disease	0.65	Disease	0.627
329	rs1471502645	NP_005528.4	L346V	POSSIBLY DAMAGING	0.949	Neutral	0.40 (86%)	medium	2.645	Tolerated	0.88	N	0.45671	Neutral	-0.992	Neutral	0.028	probably damaging	0.57	Natural	0.157	Disease	0.02	Natural	0.465	Natural	0.201
330	rs1471778427	NP_005528.4	P163S	BENIGN	0.001	Neutral	0.04 (98%)	neutral	0	Tolerated	0.51	N	0.448445	Neutral	1.11	Neutral	0.043	probably benign	0.02	Neutral	0.219	Neutral	0.24	Neutral	0.43	Neutral	0.108
331	rs1474302650	NP_005528.4	W149C	BENIGN	0	Neutral	0.10 (95%)	neutral	0	Tolerated	0.49	N	0.408291	Neutral	-0.098	Neutral	0.368	probably benign	0.02	Disease	0.83	Disease	0	Disease	0.62	Disease	0.652
332	rs1474680877	NP_937862.1	S3N	BENIGN	0
333	rs1483845420	NP_005528.4	L241V	PROBABLY DAMAGING	0.974	Disease	0.74 (87%)	medium	2.39	Tolerated	0.98	N	0.446405	Neutral	-1.868	Neutral	0.166	probably damaging	0.57	Disease	0.647	Neutral	0.06	Neutral	0.225	Neutral	0.446
334	rs1486590396	NP_005528.4	S87C	BENIGN	0.004	Neutral	0.09 (96%)	neutral	0	Tolerated	1.21	N	0.424852	Neutral	-0.031	Neutral	0.102	probably benign	0.19	Disease	0.592	Disease	0	Disease	0.58	Disease	0.552
335	rs1486641403	NP_005528.4	R200H	PROBABLY DAMAGING	0.994	Neutral	0.10 (95%)	low	1.43	Tolerated	0.86	N	0.457157	Neutral	-1.901	Neutral	0.095	probably benign	0.19	Neutral	0.243	Disease	0	Neutral	0.48	Neutral	0.311
336	rs1488461714	NP_005528.4	E204Q	PROBABLY DAMAGING	1	Disease	0.69 (86%)	medium	3.1	Tolerated	0.74	N	0.508714	Neutral	-2.05	Neutral	0.099	probably damaging	0.57	Disease	0.55	Disease	0	Disease	0.545	Disease	0.557
337	rs1566379095	NP_005528.4	L32M	PROBABLY DAMAGING	0.999	Neutral	0.03 (98%)	neutral	0	Tolerated	0.44	N	0.460518	Neutral	0.054	Neutral	0.329	probably benign	0.19	Disease	0.726	Disease	0	Disease	0.545	Disease	0.577
338	rs1566382529	NP_005528.4	R297H	PROBABLY DAMAGING	1	Neutral	0.45 (84%)	medium	2.74	Tolerated	0.99	N	0.46734	Deleterious	-3.614	Neutral	0.113	probably damaging	0.57	Neutral	0.323	Disease	0.03	Neutral	0.39	Neutral	0.45
339	rs1566382765	NP_005528.4	S333A	POSSIBLY DAMAGING	0.952	Neutral	0.41 (86%)	medium	2.83	Tolerated	1.04	N	0.463741	Neutral	-1.906	Neutral	0.008	probably damaging	0.57	Natural	0.019	Natural	0.08	Natural	0.245	Natural	0.114
340	rs1594450796	NP_937862.1	P27S	PROBABLY DAMAGING	1
341	rs1594453721	NP_005528.4	A119V	BENIGN	0	Neutral	0.09 (96%)	neutral	0	Tolerated	0.59	N	0.446296	Neutral	-0.054	Neutral	0.058	probably benign	0.02	Neutral	0.314			Neutral	0.37	Neutral	0.197
342	rs1594454211	NP_005528.4	W181G	BENIGN	0	Neutral	0.07 (97%)	neutral	0.345	Tolerated	0.46	N	0.43001	Neutral	0.689	Neutral	0.235	probably benign	0.02	Neutral	0.477	Neutral	0.09	Disease	0.555	Neutral	0.196
343	rs1594457497	NP_005528.4	N301K	POSSIBLY DAMAGING	0.663	Neutral	0.28 (90%)	medium	2.585	Tolerated	1.03	N	0.434715	Neutral	-1.373	Neutral	0.035	probably damaging	0.57	Neutral	0.107	Neutral	0.11	Neutral	0.27	Neutral	0.125
344	rs1594457761	NP_005528.4	I348M	POSSIBLY DAMAGING	0.701	Neutral	0.36 (87%)	medium	2.14	Tolerated	1.08	N	0.513499	Deleterious	-2.505	Neutral	0.423	probably damaging	0.85	Natural	0.438	Disease	0.01	Natural	0.35	Disease	0.59
345	rs1594457838	NP_005528.4	C374G	PROBABLY DAMAGING	1	Disease	0.90 (93%)	high	4.69	Damaging	-5.63	D	0.779315	Deleterious	-11.558	Disease	0.925	probably damaging	0.89	Disease	0.947	Disease	0	Disease	0.845	Disease	0.898
346	rs1594457853	NP_005528.4	W378G	PROBABLY DAMAGING	1	Disease	0.90 (93%)	high	4.715	Tolerated	0.3	D	0.750328	Deleterious	-12.446	Disease	0.905	probably damaging	0.89	Disease	0.951	Disease	0	Disease	0.82	Disease	0.872
347	rs1594457860	NP_005528.4	F379V	PROBABLY DAMAGING	1	Disease	0.89 (92%)	high	3.9	Tolerated	-0.61	D	0.826107	Deleterious	-6.713	Disease	0.899	probably damaging	0.89	Disease	0.946	Disease	0	Disease	0.805	Disease	0.906
