# Supplementary material for: Predicting the Impact of Deleterious Single‐Nucleotide Polymorphisms in the p47ING1a Isoform of Human ING1 Gene
Source: Genet Res (Camb). 2026 Jun 19;2026:2859448. doi: 10.1155/genr/2859448 (PMC13282558; doi:10.1155/genr/2859448)
Supplement: Supplementary file 1 — Supporting Information Supporting Table 1: Structural effect of 6 nsSNPs over p47ING1a protein using Project Hope. Supporting Table 2: Secondary structural properties of wild‐type and 6 mutant proteins. The secondary structure was evaluated by SOPMA and PSIPRED tools. Supporting Table 3: Structural quality assessment of the refined model generated by the GalaxyRefine tool, including GDT‐HA, RMSD, MolProbity, clash score, poor rotamers, and Ramachandran favored region. Supporting Table 4: RMSD value and TM‐score of 6 most damaging nsSNPs of ING1 protein using TM‐align. Supporting Table 5: Assessment of 11 missense mutations on the protein’s tertiary structure. Supporting Table 6: Predicted binding affinity changes upon mutation in the ING1 (PHD–H3K4me3) complex. Supporting Table 7: Impact of mutation‐induced changes on the protein–protein binding affinity. Supporting Table 8: Prediction of phosphorylation sites by NetPhos 3.1 and GPS 3.0. Supporting Table 9: Prediction of ubiquitylation site by BDM–PUB server. Supporting Table 10: Prediction of glycosylation sites by NetOGlyc 4.0 server. Supporting Table 11: Functional protein partners of ING1 predicted by STRING. Supporting Table 12: Interaction of ING1 with other genes and their network group. Supporting Material 1: Prediction result of 347 ING1 nsSNPs by 12 computational tools (PolyPhen‐2, Pmut, Mutation Assessor, fathmm, Condel, PROVEAN, SNPs&GO, Panther‐PSEP, PhD‐SNP, SIFT, SNAP, Meta‐SNP). [file GENR-2026-2859448-s001.zip › Supplementary Table 10.xlsx]

## Sheet: Sheet1
Wild_type				C358S				S382L				R400P				C374G				W378G				F379V
Position	Score	Comment		Position	score	comment		Position	score	comment		Position	score	comment		Position	score	comment		Position	score	comment		Position	score	comment
2	0.272738			2	0.266899			2	0.237073			2	0.283352			2	0.245094			2	0.239156			2	0.267829
10	0.226762			10	0.246291			10	0.226373			10	0.243521			10	0.224899			10	0.226935			10	0.241392
25	0.0556056			25	0.0497688			25	0.0557115			25	0.0495556			25	0.0523164			25	0.0527504			25	0.0502376
28	0.0248635			28	0.0202909			28	0.0249249			28	0.020206			28	0.0227291			28	0.0229319			28	0.0205057
40	0.0112241			40	0.0100502			40	0.0112618			40	0.0100053			40	0.0107957			40	0.0109117			40	0.0101505
42	0.0236986			42	0.0220168			42	0.0237563			42	0.021909			42	0.0236658			42	0.0239292			42	0.0222277
45	0.0300892			45	0.0278258			45	0.0301636			45	0.0276863			45	0.0275562			45	0.0278979			45	0.0281278
59	0.022583			59	0.0267777			59	0.0226251			59	0.0265326			59	0.0249754			59	0.0253022			59	0.0270735
68	0.0297635			68	0.0343843			68	0.0299318			68	0.034096			68	0.0325078			68	0.0328873			68	0.0347732
69	0.0445336			69	0.05264			69	0.0447916			69	0.0522156			69	0.0505464			69	0.0511796			69	0.0532028
77	0.0221494			77	0.0255597			77	0.0223136			77	0.0253835			77	0.0241067			77	0.0243619			77	0.0258067
78	0.105484			78	0.114791			78	0.106247			78	0.114158			78	0.118667			78	0.1199			78	0.115863
86	0.412636			86	0.422839			86	0.416427			86	0.42007			86	0.439467			86	0.442272			86	0.424427
87	0.615225	#POSITIVE		87	0.621969	#POSITIVE		87	0.618549	#POSITIVE		87	0.619049	#POSITIVE		87	0.635209	#POSITIVE		87	0.637957	#POSITIVE		87	0.623065	#POSITIVE
92	0.465434			92	0.470408			92	0.473292			92	0.463978			92	0.487913			92	0.490689			92	0.470706
94	0.596374	#POSITIVE		94	0.595581	#POSITIVE		94	0.603468	#POSITIVE		94	0.590563	#POSITIVE		94	0.596822	#POSITIVE		94	0.599189	#POSITIVE		94	0.59801	#POSITIVE
102	0.63175	#POSITIVE		102	0.633869	#POSITIVE		102	0.6447	#POSITIVE		102	0.626989	#POSITIVE		102	0.639956	#POSITIVE		102	0.642329	#POSITIVE		102	0.634556	#POSITIVE
109	0.874001	#POSITIVE		109	0.871905	#POSITIVE		109	0.880103	#POSITIVE		109	0.874187	#POSITIVE		109	0.879952	#POSITIVE		109	0.881115	#POSITIVE		109	0.878214	#POSITIVE
123	0.693102	#POSITIVE		123	0.638027	#POSITIVE		123	0.697994	#POSITIVE		123	0.700464	#POSITIVE		123	0.697624	#POSITIVE		123	0.698861	#POSITIVE		123	0.70603	#POSITIVE
128	0.352846			128	0.253503			128	0.347632			128	0.346631			128	0.356866			128	0.355569			128	0.354724
131	0.449644			131	0.314418			131	0.44705			131	0.451722			131	0.454665			131	0.453709			131	0.465379
134	0.171485			134	0.11406			134	0.173388			134	0.17243			134	0.175967			134	0.174343			134	0.185185
156	0.204556			156	0.211225			156	0.200996			156	0.216423			156	0.219082			156	0.220895			156	0.236861
157	0.569479	#POSITIVE		157	0.547626	#POSITIVE		157	0.548216	#POSITIVE		157	0.558952	#POSITIVE		157	0.577629	#POSITIVE		157	0.566839	#POSITIVE		157	0.589461	#POSITIVE
175	0.478492			175	0.471978			175	0.479941			175	0.472053			175	0.480202			175	0.482925			175	0.5	#POSITIVE
178	0.184865			178	0.203004			178	0.189934			178	0.17206			178	0.188126			178	0.190374			178	0.189976
202	0.54019	#POSITIVE		202	0.568367	#POSITIVE		202	0.548127	#POSITIVE		202	0.545121	#POSITIVE		202	0.563594	#POSITIVE		202	0.532023	#POSITIVE		202	0.52514	#POSITIVE
205	0.375947			205	0.367689			205	0.391345			205	0.378069			205	0.395717			205	0.377756			205	0.363841
224	0.117496			224	0.106216			224	0.119736			224	0.118115			224	0.109536			224	0.104148			224	0.109442
236	0.120878			236	0.101701			236	0.116003			236	0.121207			236	0.10627			236	0.117182			236	0.106799
246	0.233176			246	0.200779			246	0.234036			246	0.239257			246	0.23191			246	0.231723			246	0.201226
251	0.265261			251	0.220055			251	0.301935			251	0.279766			251	0.247893			251	0.26833			251	0.256154
265	0.493982			265	0.5	#POSITIVE		265	0.511617	#POSITIVE		265	0.5	#POSITIVE		265	0.510617	#POSITIVE		265	0.454185			265	0.5	#POSITIVE
269	0.720216	#POSITIVE		269	0.740569	#POSITIVE		269	0.751818	#POSITIVE		269	0.741389	#POSITIVE		269	0.724169	#POSITIVE		269	0.686552	#POSITIVE		269	0.73326	#POSITIVE
290	0.965925	#POSITIVE		290	0.967638	#POSITIVE		290	0.968708	#POSITIVE		290	0.966425	#POSITIVE		290	0.96593	#POSITIVE		290	0.961875	#POSITIVE		290	0.972504	#POSITIVE
293	0.943792	#POSITIVE		293	0.940254	#POSITIVE		293	0.945653	#POSITIVE		293	0.945711	#POSITIVE		293	0.948373	#POSITIVE		293	0.941813	#POSITIVE		293	0.960575	#POSITIVE
306	0.823952	#POSITIVE		306	0.815448	#POSITIVE		306	0.831271	#POSITIVE		306	0.809829	#POSITIVE		306	0.82765	#POSITIVE		306	0.819775	#POSITIVE		306	0.847556	#POSITIVE
307	0.96332	#POSITIVE		307	0.962566	#POSITIVE		307	0.9675	#POSITIVE		307	0.962389	#POSITIVE		307	0.963752	#POSITIVE		307	0.963575	#POSITIVE		307	0.969625	#POSITIVE
316	0.958568	#POSITIVE		316	0.95791	#POSITIVE		316	0.964704	#POSITIVE		316	0.956778	#POSITIVE		316	0.959587	#POSITIVE		316	0.962313	#POSITIVE		316	0.964488	#POSITIVE
318	0.853526	#POSITIVE		318	0.847664	#POSITIVE		318	0.859643	#POSITIVE		318	0.834003	#POSITIVE		318	0.845285	#POSITIVE		318	0.841717	#POSITIVE		318	0.846626	#POSITIVE
326	0.940586	#POSITIVE		326	0.955855	#POSITIVE		326	0.939779	#POSITIVE		326	0.936114	#POSITIVE		326	0.937511	#POSITIVE		326	0.938386	#POSITIVE		326	0.952896	#POSITIVE
327	0.948183	#POSITIVE		327	0.949918	#POSITIVE		327	0.948107	#POSITIVE		327	0.945517	#POSITIVE		327	0.938947	#POSITIVE		327	0.947878	#POSITIVE		327	0.950014	#POSITIVE
333	0.955715	#POSITIVE		333	0.963063	#POSITIVE		333	0.959071	#POSITIVE		333	0.962861	#POSITIVE		333	0.952142	#POSITIVE		333	0.96733	#POSITIVE		333	0.97111	#POSITIVE
342	0.86099	#POSITIVE		342	0.859277	#POSITIVE		342	0.863178	#POSITIVE		342	0.8814	#POSITIVE		342	0.818056	#POSITIVE		342	0.842645	#POSITIVE		342	0.870562	#POSITIVE
354	0.0332494			354	0.0511206			354	0.0344583			354	0.0389004			354	0.0256882			354	0.0272566			354	0.0296208
362	0.057357			358	0.0815886			362	0.0613072			362	0.053397			362	0.065936			362	0.0415044			362	0.0523924
382	0.0269526			362	0.0909898			406	0.532629	#POSITIVE		382	0.024113			382	0.054911			382	0.0377369			382	0.0423941
406	0.561117	#POSITIVE		382	0.0337672			414	0.184346			406	0.532891	#POSITIVE		406	0.5	#POSITIVE		406	0.514505	#POSITIVE		406	0.529457	#POSITIVE
414	0.224879			406	0.566323	#POSITIVE						414	0.243471			414	0.206194			414	0.208824			414	0.210305
				414	0.234872
